# Supplementary material for: DNA barcoding of commercially important reef fishes in Weh Island, Aceh, Indonesia
Source: PeerJ. 2020 Aug 5;8:e9641. doi: 10.7717/peerj.9641 (PMC7414767; doi:10.7717/peerj.9641)
Supplement: Supplemental Information 1 [file peerj-08-9641-s001.fas]

>FADLI006-17|Abudefduf septemfasciatus
CTCTATCTAGTATTTGGTGCTTGAGCTGGGATAGTAGGCACAGCTTTAAGCCTCCTCATTCGAGCAGAACTTAGCCAACCAGGCGCTCTCCTCGGAGACGACCAGATTTATAACGTAATTGTTACGGCACACGCCTTTGTAATAATTTTCTTTATAGTAATGCCAATTATGATTGGAGGGTTCGGAAACTGACTAATTCCCCTTATGATCGGTGCCCCCGACATGGCTTTCCCCCGAATAAATAACATGAGCTTCTGACTCCTCCCTCCCTCATTCCTACTTTTACTTGCCTCTTCCGGAGTTGAGGCAGGTGCAGGAACAGGTTGGACTGTTTACCCTCCCCTGTCTGGTAACTTAGCCCATGCAGGAGCCTCTGTTGACCTAACTATCTTCTCCCTCCATCTAGCAGGTGTTTCCTCAATTTTAGGTGCCATCAACTTTATTACTACAATTATTAACATGAAACCCCCCGCTATCTCCCAATACCAGACCCCTCTCTTCGTATGGGCCGTGCTAATTACTGCCGTTCTTCTCCTTCTATCCCTCCCTGTCCTGGCCGCTGGGATCACAATGCTTTTAACCGACCGAAACCTAAACACCACATTCTTCGACCCTGCCGGAGGAGGGGATCCAATCCTTTACCAACACCTATTC
>FADLI007-17|Abudefduf vaigiensis
CTCTATCTAGTATTTGGTGCTTGAGCTGGAATAGTAGGAACAGCCCTGAGCCTCCTAATTCGAGCAGAACTTAGCCAACCAGGCGCTCTCCTCGGAGACGACCAAATTTACAACGTAATTGTTACGGCACATGCCTTTGTAATAATTTTCTTTATAGTAATACCAATTATGATCGGAGGGTTTGGAAACTGACTAATTCCACTAATGATCGGTGCCCCCGATATGGCATTCCCCCGAATGAACAATATGAGCTTCTGACTCCTCCCTCCATCGTTCTTACTTCTTCTTGCCTCCTCCGGAGTTGAAGCAGGTGCAGGAACAGGCTGAACTGTATATCCACCACTATCAGGCAACCTAGCTCACGCAGGAGCATCTGTTGACTTAACTATTTTCTCCCTTCACTTAGCAGGTGTATCCTCAATTTTAGGAGCCATTAATTTTATTACTACTATTATTAACATGAAACCTCCTGCTATTTCTCAATACCAGACTCCTCTTTTCGTATGAGCCGTACTCATCACGGCCGTGCTTCTTCTTCTGTCCCTTCCTGTCCTAGCCGCTGGAATTACAATACTTCTAACGGACCGAAACTTAAATACCACATTCTTCGATCCAGCTGGAGGAGGAGATCCTATTCTCTACCAACATTTATTC
>FADLI008-17|Abudefduf vaigiensis
CTCTATCTAGTATTTGGTGCTTGAGCTGGAATAGTAGGAACAGCCCTGAGCCTCCTAATTCGAGCAGAACTTAGCCAACCAGGCGCTCTCCTCGGAGACGACCAAATTTACAACGTAATTGTTACGGCACATGCCTTTGTAATAATTTTCTTTATAGTAATACCAATTATGATCGGAGGGTTTGGAAACTGACTAATTCCACTAATGATCGGTGCCCCCGATATGGCATTCCCCCGAATGAACAATATGAGCTTCTGACTCCTCCCTCCATCGTTCTTACTTCTTCTTGCCTCCTCCGGAGTTGAAGCAGGTGCAGGAACAGGCTGAACTGTTTATCCACCACTATCAGGCAACCTAGCTCACGCAGGAGCATCTGTTGACTTAACTATTTTCTCCCTTCACTTAGCAGGTGTATCCTCAATTTTAGGAGCCATTAATTTTATTACTACTATTATTAACATGAAACCTCCTGCTATTTCTCAATACCAGACTCCTCTTTTCGTATGAGCCGTACTCATCACGGCCGTGCTTCTTCTTCTGTCCCTTCCTGTCCTAGCCGCTGGAATTACAATACTTCTAACGGACCGAAACTTAAATACCACATTCTTCGATCCAGCTGGAGGAGGAGATCCTATTCTCTACCAACATTTATTC
>FADLI009-17|Abudefduf vaigiensis
CTCTATCTAGTATTTGGTGCTTGAGCTGGAATAGTAGGAACAGCCCTGAGCCTCCTAATTCGAGCAGAACTTAGCCAACCAGGCGCTCTCCTCGGAGACGACCAAATTTACAACGTAATTGTTACGGCACATGCCTTTGTAATAATTTTCTTTATAGTAATACCAATTATGATCGGAGGGTTTGGAAACTGACTAATTCCACTAATGATCGGTGCCCCCGATATGGCATTCCCCCGAATGAACAATATGAGCTTCTGACTCCTCCCTCCATCGTTCTTACTTCTTCTTGCCTCCTCCGGAGTTGAAGCAGGCGCAGGAACAGGCTGAACTGTTTATCCACCACTATCAGGCAACCTAGCTCACGCAGGAGCATCTGTTGACTTAACTATTTTCTCCCTTCACTTAGCAGGTGTATCCTCAATTTTAGGAGCCATTAATTTTATTACTACTATTATTAACATGAAACCTCCTGCTATTTCTCAATACCAGACTCCTCTTTTCGTATGAGCCGTACTCATCACGGCCGTGCTTCTTCTTCTGTCCCTTCCTGTCCTAGCCGCTGGAATTACAATACTTCTAACGGACCGAAACTTAAATACCACATTCTTCGATCCAGCTGGAGGAGGAGATCCTATTCTCTACCAACATTTATTC
>FADLI010-17|Acanthurus triostegus
CTTTATTTAGTATTCGGTGCTTGAGCCGGAATAGTAGGAACAGCACTAAGCCTCCTGATCCGAGCAGAACTAAGTCAACCAGGCGCCCTCCTAGGGGATGATCAAATTTATAATGTAATTGTCACGGCACACGCATTCGTAATAATTTTCTTTATAGTAATACCAATTATGATTGGTGGATTTGGAAATTGACTAATCCCTCTAATGATTGGAGCTCCCGATATGGCATTCCCACGAATGAATAATATGAGCTTTTGACTTCTACCACCATCTTTCCTACTCCTACTTGCATCCTCCGCAGTAGAGTCTGGTGCCGGAACTGGATGAACGGTTTACCCCCCTTTAGCCGGTAATCTAGCGCACGCAGGAGCATCTGTAGATCTTACTATTTTCTCCCTCCATCTTGCAGGAATTTCTTCAATTCTTGGGGCTATTAATTTTATTACAACAATCATTAATATGAAACCCCCTGCTATTTCTCAGTACCAAACACCCCTATTCGTATGAGCAGTACTAATTACTGCCGTCCTACTCCTTCTCTCACTCCCTGTTCTTGCCGCTGGCATTACAATGTTACTTACAGATCGAAACCTAAACACCACCTTCTTCGATCCGGCAGGCGGAGGGGATCCTATCCTATACCAACACCTATTC
>FADLI011-17|Acanthurus xanthopterus
CTTTATTTAGTATTCGGTGCTTGAGCTGGAATAGTAGGAACGGCTCTGAGCCTCCTAATCCGAGCAGAATTAAGCCAACCAGGCGCCCTCTTAGGGGATGACCAAATTTATAATGTAATTGTTACAGCACACGCGTTCGTAATAATTTTCTTTATAGTAATACCAATTATGATTGGTGGGTTCGGAAACTGATTAATTCCACTAATGATTGGAGCCCCTGATATAGCATTCCCACGAATGAACAATATGAGTTTTTGACTACTACCCCCATCTTTCCTACTCTTACTTGCATCCTCTGCAGTAGAATCCGGTGCTGGTACTGGATGAACAGTCTACCCTCCTCTAGCTGGTAACCTTGCACATGCAGGAGCATCCGTAGACCTAACTATTTTCTCCCTTCACCTCGCAGGAATTTCCTCAATTCTTGGAGCTATTAATTTTATTACAACAATTATTAATATAAAACCTCCTGCTACTTCTCAATATCAAACCCCTTTATTTGTATGAGCAGTATTAATTACTGCCGTCTTACTGCTTCTTTCACTTCCTGTTCTTGCTGCTGGTATTACAATATTACTCACAGACCGAAACCTAAATACCACTTTCTTTGACCCGGCAGGCGGAGGAGATCCCATCCTATATCAACATTTATTC
>FADLI012-17|Acanthurus xanthopterus
CTTTATTTAGTATTCGGTGCTTGAGCTGGAATAGTAGGAACGGCTCTGAGCCTCCTAATCCGAGCAGAATTAAGCCAACCAGGCGCCCTCTTAGGGGATGACCAAATTTATAATGTAATTGTTACAGCACACGCGTTCGTAATAATTTTCTTTATAGTAATACCAATTATGATTGGTGGGTTCGGAAACTGATTAATTCCACTAATGATTGGAGCCCCTGATATAGCATTCCCACGAATGAACAATATGAGTTTTTGACTACTACCCCCATCTTTCCTACTCTTACTTGCATCCTCTGCAGTAGAATCCGGTGCTGGTACTGGATGAACAGTCTACCCTCCTCTAGCTGGTAACCTTGCACATGCAGGAGCATCCGTAGACCTAACTATTTTCTCCCTTCACCTCGCAGGAATTTCCTCAATTCTTGGAGCTATCAATTTTATTACAACAATTATTAATATAAAACCTCCTGCTACTTCTCAATATCAAACCCCTTTATTTGTATGAGCAGTATTAATTACTGCCGTCTTACTGCTTCTTTCACTTCCTGTTCTTGCTGCTGGTATTACAATATTACTCACAGACCGAAACCTAAATACCACTTTCTTTGACCCGGCAGGCGGAGGAGATCCCATCCTATATCAACATTTATTC
>FADLI013-17|Acanthurus xanthopterus
CTTTATTTAGTATTCGGTGCTTGAGCTGGAATAGTAGGAACGGCTCTGAGCCTCCTAATCCGAGCAGAATTAAGCCAACCAGGCGCCCTCTTAGGGGATGACCAAATTTATAATGTAATTGTTACAGCACACGCGTTCGTAATAATTTTCTTTATAGTAATACCAATTATGATTGGTGGGTTCGGAAACTGATTAATTCCACTAATGATTGGAGCCCCTGATATAGCATTCCCACGAATGAACAATATGAGTTTTTGACTACTACCCCCATCTTTCCTACTCTTACTTGCATCCTCTGCAGTAGAATCCGGTGCTGGTACTGGATGAACAGTCTACCCTCCTCTAGCTGGTAACCTTGCACATGCAGGAGCATCCGTAGACCTAACTATTTTCTCCCTTCACCTCGCAGGAATTTCCTCAATTCTTGGAGCTATTAATTTTATTACAACAATTATTAATATAAAACCTCCTGCTACTTCTCAATATCAAACCCCTTTATTTGTATGAGCAGTATTAATTACTGCCGTCTTACTGCTTCTTTCACTTCCTGTTCTTGCTGCTGGTATTACAATATTACTCACAGACCGAAACCTAAATACCACTTTCTTTGACCCGGCAGGCGGAGGAGATCCCATCCTATATCAACATTTATTC
>FADLI014-17|Acanthurus xanthopterus
CTTTATTTAGTATTCGGTGCTTGAGCTGGAATAGTAGGAACGGCTCTGAGCCTCCTAATCCGAGCAGAATTAAGCCAACCAGGCGCCCTCTTAGGGGATGACCAAATTTATAATGTAATTGTTACAGCACACGCGTTCGTAATAATTTTCTTTATAGTAATACCAATTATGATTGGTGGGTTCGGAAACTGATTAATTCCACTAATGATTGGAGCCCCTGATATAGCATTCCCACGAATGAACAATATGAGTTTTTGACTACTACCCCCATCTTTCCTACTCTTACTTGCATCCTCTGCAGTAGAATCCGGTGCTGGTACTGGATGAACAGTCTACCCTCCTCTAGCTGGTAACCTTGCACATGCAGGAGCATCCGTAGACCTAACTATTTTCTCCCTTCACCTCGCAGGAATTTCCTCAATTCTTGGAGCTATTAATTTTATTACAACAATTATTAATATAAAACCTCCTGCTACTTCTCAATATCAAACCCCTTTATTTGTATGAGCAGTATTAATTACTGCCGTCTTACTGCTTCTTTCACTTCCTGTTCTTGCTGCTGGTATTACAATATTACTCACAGACCGAAACCTAAATACCACTTTCTTTGACCCGGCAGGCGGAGGAGATCCCATCCTATATCAACATTTATTC
>FADLI015-17|Apogon novemfasciatus
CTTTATCTAGTATTCGGTGCCTGAGCCGGAATAGTCGGAACTGCATTAAGCCTACTAATTCGAGCCGAGCTAAGTCAACCCGGAGCTCTCCTTGGGGACGACCAGATTTATAACGTAATCGTTACAGCACATGCATTCGTAATAATCTTCTTTATAGTAATACCAATTATGATCGGAGGGTTTGGAAACTGATTAATCCCCCTAATGATTGGTGCCCCTGATATAGCATTCCCTCGGATAAATAATATGAGCTTCTGACTCCTTCCGCCCTCATTCCTCCTTCTTCTTGCCTCCTCCGGCGTGGAGGCCGGGGCTGGGACAGGATGAACCGTCTATCCCCCTCTTGCAGGCAACCTTGCCCACGCAGGAGCTTCTGTTGACTTAACAATTTTCTCCCTCCATTTGGCCGGTGTCTCATCAATTCTGGGGGCAATTAACTTCATTACCACAATTATTAATATGAAACCCCCTGCTATTACTCAATATCAGACCCCCCTATTTGTTTGAGCCGTCCTAATTACCGCAGTCCTCCTCCTCCTCTCCCTTCCTGTTCTGGCAGCAGGTATTACTATGCTTCTTACGGACCGAAATCTAAACACAACCTTCTTTGACCCAGCGGGGGGCGGTGACCCAATTCTTTACCAGCACCTGTTC
>FADLI016-17|Apogon novemfasciatus
CTTTATCTAGTATTCGGTGCCTGAGCCGGAATAGTCGGAACTGCATTAAGCCTACTAATTCGAGCCGAGCTAAGTCAACCCGGAGCTCTCCTTGGGGACGACCAGATTTATAACGTAATCGTTACAGCACATGCATTCGTAATAATCTTCTTTATAGTAATACCAATTATGATCGGAGGGTTTGGAAACTGATTAATCCCCCTAATGATTGGTGCCCCTGATATAGCATTCCCTCGGATAAATAATATGAGCTTCTGACTCCTTCCGCCCTCATTCCTCCTTCTTCTTGCCTCCTCCGGCGTGGAGGCCGGGGCTGGGACAGGATGAACCGTCTATCCCCCTCTTGCAGGCAACCTTGCCCACGCAGGAGCTTCTGTTGACTTAACAATTTTCTCCCTCCATTTGGCCGGTGTCTCATCAATTCTGGGGGCAATTAACTTCATTACCACAATTATTAATATGAAACCCCCTGCTATTACTCAATATCAGACCCCCCTATTTGTTTGAGCCGTCCTAATTACCGCAGTCCTCCTCCTCCTCTCCCTTCCTGTTCTGGCAGCAGGTATTACTATGCTTCTTACGGACCGAAATCTAAACACAACCTTCTTTGACCCAGCGGGGGGCGGTGACCCAATTCTTTACCAGCACCTGTTC
>FADLI017-17|Apogon novemfasciatus
CTTTATCTAGTATTCGGTGCCTGAGCCGGAATAGTCGGAACTGCATTAAGCCTACTAATTCGAGCCGAGCTAAGTCAACCCGGAGCTCTCCTTGGGGACGACCAGATTTATAACGTAATCGTTACAGCACATGCATTCGTAATAATCTTCTTTATAGTAATACCAATTATGATCGGAGGGTTTGGAAACTGATTAATCCCCCTAATGATTGGTGCCCCTGATATAGCATTCCCTCGGATAAATAATATGAGCTTCTGACTCCTTCCGCCCTCATTCCTCCTTCTTCTTGCCTCCTCCGGCGTGGAGGCCGGGGCTGGGACAGGATGAACCGTCTATCCCCCTCTTGCAGGCAACCTTGCCCACGCAGGAGCTTCTGTTGACTTAACAATTTTCTCCCTCCATTTGGCCGGTGTCTCATCAATTCTGGGGGCAATTAACTTCATTACCACAATTATTAATATGAAACCCCCTGCTATTACTCAATATCAGACCCCCCTATTTGTTTGAGCCGTCCTAATTACCGCAGTCCTCCTCCTCCTCTCCCTTCCTGTTCTGGCAGCAGGTATTACTATGCTTCTTACGGACCGAAATCTAAACACAACCTTCTTTGACCCAGCGGGGGGCGGTGACCCAATTCTTTACCAGCACCTGTTC
>FADLI018-17|Bodianus mesothorax
CTCTATCTAGTATTTGGTGCCTGAGCCGGAATAGTTGGGACCGCGCTAAGTTTACTTATCCGGGCAGAACTAAGCCAACCGGGAGCTCTCCTAGGAGACGACCAGATTTACAATGTAATCGTTACAGCGCATGCGTTCGTAATAATCTTCTTTATAGTAATACCAATTATGATTGGCGGCTTTGGAAACTGACTTATTCCACTAATGATCGGGGCCCCCGACATGGCTTTCCCTCGAATGAACAACATGAGCTTCTGACTTCTCCCTCCATCTTTCCTCCTTCTCCTGGCCTCTTCTGGTGTAGAAGCTGGTGCCGGAACTGGATGAACTGTTTACCCCCCTCTAGCAGGCAATCTGGCCCACGCGGGAGCCTCGGTTGACCTAACCATCTTCTCCCTTCACCTGGCAGGAATTTCATCGATCCTTGGAGCAATCAATTTTATTACAACAATTATCAACATGAAACCGCCGGCCATCTCTCAATACCAAACCCCCCTATTCGTCTGAGCCGTGCTCATCACAGCCGTGCTCCTTTTACTCTCACTACCAGTACTTGCTGCCGGGATCACAATGCTATTGACAGACCGAAATCTAAACACCACCTTCTTCGACCCAGCGGGAGGGGGAGACCCGATTCTATACCAGCACTTATTC
>FADLI019-17|Caesio xanthonota
CTTTATCTAGTATTTGGTGCTTGAGCTGGAATGGTAGGCACAGCATTAAGCCTACTAATTCGAGCGGAACTAAGCCAACCAGGAGCTCTTCTTGGAGACGACCAAATTTACAATGTAATTGTAACAGCACATGCATTTGTAATAATTTTCTTTATAGTAATGCCAATTATGATTGGAGGGTTCGGGAACTGACTGATCCCCCTAATGATCGGGGCCCCCGATATGGCATTTCCCCGAATAAATAACATGAGCTTTTGACTTCTTCCCCCATCATTCCTACTCTTACTCGCCTCCTCTGGAGTAGAAGCCGGGGCTGGAACTGGGTGAACAGTATACCCCCCGCTAGCAGGAAACCTGGCACACGCAGGAGCATCTGTTGATCTAACTATTTTCTCCCTTCACTTAGCAGGTGTTTCCTCAATTCTAGGGGCTATCAACTTCATCACAACTATCATTAATATGAAACCCCCTGCTATTTCTCAGTATCAGACACCCCTATTTGTTTGAGCCGTACTTATTACCGCCGTCCTACTTCTTCTCTCCCTCCCAGTCCTGGCTGCCGGGATTACAATGCTCCTTACAGACCGAAACCTAAATACTACCTTCTTTGACCCAGCGGGAGGGGGTGATCCCATCCTCTACCAACACCTGTTC
>FADLI020-17|Caesio xanthonota
CTTTATCTAGTATTTGGTGCTTGAGCTGGAATGGTAGGCACAGCATTAAGCCTACTAATTCGAGCGGAACTAAGCCAACCAGGAGCTCTTCTTGGAGACGACCAAATTTACAATGTAATTGTAACAGCACATGCATTTGTAATAATTTTCTTTATAGTAATGCCAATTATGATTGGAGGGTTCGGGAACTGACTGATCCCCCTAATGATCGGGGCCCCCGATATGGCATTTCCCCGAATAAATAACATGAGCTTTTGACTTCTTCCCCCATCATTCCTACTCTTACTCGCCTCCTCTGGAGTAGAAGCCGGGGCTGGAACTGGGTGAACAGTATACCCCCCGCTAGCAGGAAACCTGGCACACGCAGGAGCATCTGTTGATCTAACTATTTTCTCCCTTCACTTAGCAGGTGTTTCCTCAATTCTAGGGGCTATCAACTTCATCACAACTATCATTAATATGAAACCCCCTGCTATTTCTCAGTATCAGACACCCCTATTTGTTTGAGCCGTACTTATTACCGCCGTCCTACTTCTTCTCTCCCTCCCAGTCCTGGCTGCCGGGATTACAATGCTCCTTACAGACCGAAACCTAAATACTACCTTCTTTGACCCAGCGGGAGGGGGTGATCCCATCCTCTACCAACACCTGTTC
>FADLI021-17|Caesio xanthonota
CTTTATCTAGTATTTGGTGCTTGAGCTGGAATGGTAGGCACAGCATTAAGCCTACTAATTCGAGCGGAACTAAGCCAACCAGGAGCTCTTCTTGGAGACGACCAAATTTACAATGTAATTGTAACAGCACATGCATTTGTAATAATTTTCTTTATAGTAATGCCAATTATGATTGGAGGGTTCGGGAACTGACTGATCCCCCTAATGATCGGGGCCCCCGATATGGCATTTCCCCGAATAAATAACATGAGCTTTTGACTTCTTCCCCCATCATTCCTACTCTTACTCGCCTCCTCTGGGGTAGAAGCCGGGGCTGGAACTGGGTGAACAGTATACCCCCCGCTAGCAGGAAACCTGGCACACGCAGGAGCATCTGTTGATCTAACTATTTTCTCCCTTCACTTAGCAGGTGTTTCCTCAATTCTAGGGGCTATCAACTTCATCACAACTATCATTAATATGAAACCCCCTGCTATTTCTCAGTATCAGACACCCCTATTTGTTTGAGCCGTACTTATTACCGCCGTCCTACTTCTTCTCTCCCTCCCAGTCCTGGCTGCCGGGATTACAATGCTCCTTACAGACCGAAACCTAAATACTACCTTCTTTGACCCAGCGGGAGGGGGTGATCCTATCCTCTACCAACACCTGTTC
>FADLI057-17|Cheilinus trilobatus
CTTTATCTCGTATTTGGTGCCTGAGCCGGAATAGTGGGTACTGCCCTTAGCTTACTCATCCGAGCGGAACTCAGTCAACCCGGTGCTCTACTCGGAGACGACCAGATCTATAATGTAATCGTAACAGCCCATGCTTTCGTTATGATTTTCTTTATAGTAATACCAATCATGATCGGGGGTTTCGGAAACTGACTAATCCCCCTTATGATTGGCGCCCCTGACATGGCCTTTCCTCGTATAAACAACATGAGCTTTTGACTTCTTCCTCCGTCCTTCCTCCTTCTCCTGGCATCCTCTGGCGTAGAAGCAGGGGCCGGCACAGGTTGAACAGTTTACCCCCCATTAGCCGGAAATTTAGCCCATGCAGGTGCATCAGTAGATTTAACAATCTTTTCCCTTCACCTCGCCGGGATCTCGTCAATTCTAGGGGCCATTAATTTCATTACAACTATCATTAACATGAAACCCCCAGCCATTACTCAGTATCAGACTCCCCTGTTCGTCTGAGCGGTTCTCATCACAGCCGTTCTTCTGTTGCTATCCCTCCCTGTCCTCGCTGCAGGCATTACAATGCTTTTAACGGACCGCAACCTAAACACAACCTTCTTCGACCCAGCAGGAGGGGGAGACCCCATTCTTTACCAACACCTATTC
>FADLI058-17|Cheilinus trilobatus
CTTTATCTCGTATTTGGTGCCTGAGCCGGAATAGTGGGTACTGCCCTTAGCTTACTCATCCGAGCGGAACTCAGTCAACCCGGTGCTCTACTCGGAGACGACCAGATCTATAATGTAATCGTAACAGCCCATGCTTTCGTTATGATTTTCTTTATAGTAATACCAATCATGATCGGGGGTTTCGGAAACTGACTAATCCCCCTTATGATTGGCGCCCCTGACATGGCCTTTCCTCGTATAAACAACATGAGCTTTTGACTTCTTCCTCCGTCCTTCCTCCTTCTCCTGGCATCCTCTGGCGTAGAAGCAGGGGCCGGCACAGGTTGAACAGTTTACCCCCCATTAGCCGGAAATTTAGCCCATGCAGGTGCATCAGTAGATTTAACAATCTTTTCCCTTCACCTCGCCGGGATCTCGTCAATTCTAGGGGCCATTAATTTCATTACAACTATCATTAACATGAAACCCCCAGCCATTACTCAGTATCAGACTCCCCTGTTCGTCTGAGCGGTTCTCATCACAGCCGTTCTTCTGTTACTATCCCTCCCTGTCCTCGCTGCAGGCATTACAATGCTTTTAACGGACCGCAACCTAAACACAACCTTCTTCGACCCAGCAGGAGGGGGAGACCCCATTCTTTACCAACACCTATTC
>FADLI059-17|Cheilinus trilobatus
CTTTATCTCGTATTTGGTGCCTGAGCCGGAATAGTGGGTACTGCCCTTAGCTTACTCATCCGAGCGGAACTCAGTCAACCCGGTGCTCTACTCGGAGACGACCAGATCTATAATGTAATCGTAACAGCCCATGCTTTCGTTATGATTTTCTTTATAGTAATACCAATCATGATCGGGGGTTTCGGAAACTGACTAATCCCCCTTATGATTGGCGCCCCTGACATGGCCTTTCCTCGTATAAACAACATGAGCTTTTGACTTCTTCCTCCGTCCTTCCTCCTTCTCCTGGCATCCTCTGGCGTAGAAGCAGGGGCCGGCACAGGTTGAACAGTTTACCCCCCATTAGCCGGAAATTTAGCCCATGCAGGTGCATCAGTAGATTTAACAATCTTTTCCCTTCACCTCGCCGGGATCTCGTCAATTCTAGGGGCCATTAATTTCATTACAACTATCATTAACATGAAACCCCCAGCCATTACTCAATATCAGACTCCCCTGTTCGTCTGAGCGGTTCTCATCACAGCCGTTCTTCTGTTACTATCCCTCCCTGTCCTCGCTGCAGGCATTACAATGCTTTTAACGGACCGCAACCTAAACACAACCTTCTTCGACCCAGCAGGAGGGGGAGACCCCATTCTTTACCAACACCTATTC
>FADLI060-17|Cheilinus trilobatus
CTTTATCTCGTATTTGGTGCCTGAGCCGGAATAGTGGGTACTGCCCTTAGCTTACTCATCCGAGCGGAACTCAGTCAACCCGGTGCTCTACTCGGAGACGACCAGATCTATAATGTAATCGTAACAGCCCATGCTTTCGTTATGATTTTCTTTATAGTAATACCAATCATGATCGGGGGTTTCGGAAACTGACTAATCCCCCTTATGATTGGCGCCCCTGACATGGCCTTTCCTCGTATAAACAACATGAGCTTTTGACTTCTTCCTCCGTCCTTCCTCCTTCTCCTGGCATCCTCTGGCGTAGAAGCAGGGGCCGGCACAGGTTGAACAGTTTACCCCCCATTAGCCGGAAATTTAGCCCATGCAGGTGCATCAGTAGATTTAACAATCTTTTCCCTTCACCTCGCCGGGATCTCGTCAATTCTAGGGGCCATTAATTTCATTACAACTATCATTAACATGAAACCCCCAGCCATTACTCAGTATCAGACTCCCCTGTTCGTCTGAGCGGTTCTCATCACAGCCGTTCTTCTGTTACTATCCCTCCCTGTCCTCGCTGCAGGCATTACAATGCTTTTAACGGACCGCAACCTAAACACAACCTTCTTCGACCCAGCAGGAGGGGGAGACCCCATTCTTTACCAACACCTATTC
>FADLI061-17|Chlorurus sordidus
CTCTACCTTGTATTTGGTGCCTGAGCCGGAATAGTAGGCACTGCTTTAAGCCTCCTAATCCGAGCTGAATTAAGCCAACCCGGGGCCCTTCTCGGCGACGATCAGATTTATAATGTTATCGTTACAGCCCATGCATTTGTAATGATCTTTTTTATAGTCATGCCCATCATGATTGGAGGTTTCGGAAATTGACTCATCCCACTTATGATCGGAGCACCCGACATGGCCTTCCCCCGAATGAACAATATGAGCTTCTGACTTCTCCCACCTTCCTTCCTCCTTCTACTCGCCTCCTCTGGCGTAGAAGCAGGGGCAGGAACCGGATGAACTGTTTACCCCCCACTAGCCGGAAATCTTGCACACGCAGGTGCATCCGTTGACCTGACAATTTTCTCCCTTCACTTAGCAGGAATCTCTTCGATCCTAGGAGCAATTAACTTTATCACAACTATCATCAACATGAAACCCCCTGCCATCTCCCAATACCAGACCCCCCTCTTCGTGTGAGCTGTTTTAATCACTGCCGTACTCCTTCTTCTCTCACTTCCTGTTCTCGCTGCAGGAATCACAATGCTATTAACAGATCGAAATCTAAACACTACCTTCTTCGATCCTGCAGGCGGAGGAGACCCCATCCTTTATCAACACCTATTC
>FADLI089-17|Gnathodentex aureolineatus
CTCTATCTAATCTTCGGTGCCTGAGCTGGCATGGTTGGCACCGCCCTAAGCCTACTTATCCGAGCAGAGCTAAGCCAGCCCGGCGCCCTCCTTGGCGACGACCAAATTTATAATGTTATCGTCACGGCACACGCCTTCGTTATAATCTTTTTTATAGTAATGCCAATTATGATTGGGGGCTTTGGAAACTGACTCATCCCGCTGATGATCGGGGCCCCTGACATGGCATTCCCTCGAATGAACAACATGAGCTTCTGACTCCTCCCTCCCTCATTCCTCCTCCTCCTGGCCTCTTCAGGCGTAGAGGCCGGAGCAGGCACCGGGTGAACTGTCTACCCCCCACTAGCTGGGAACCTCGCCCATGCAGGCGCATCCGTCGACCTAACTATCTTTTCTCTCCACTTAGCAGGTGTCTCCTCTATTTTAGGGGCTATTAATTTTATTACTACTATTATTAACATGAAACCCCCCGCCATCTCTCAATACCAAACCCCCTTATTTGTCTGAGCAGTCTTAATTACTGCCGTCCTTCTTCTCCTCTCCCTCCCCGTATTAGCTGCAGGCATTACTATGCTCCTCACAGATCGGAACTTAAACACAACCTTCTTTGACCCAGCAGGAGGTGGAGACCCAATTCTCTATCAGCACCTATTT
>FADLI090-17|Gnathodentex aureolineatus
CTCTATCTAATCTTCGGTGCCTGAGCTGGCATGGTTGGCACCGCCCTAAGCCTACTTATCCGAGCAGAGCTAAGCCAGCCCGGCGCCCTCCTTGGCGACGACCAAATTTATAATGTTATCGTCACGGCACACGCCTTCGTTATAATCTTTTTTATAGTAATGCCAATTATGATTGGGGGCTTTGGAAACTGACTCATCCCGCTGATGATCGGGGCCCCTGACATGGCATTCCCTCGAATGAACAACATGAGCTTCTGACTCCTCCCTCCCTCATTCCTCCTCCTCCTGGCCTCTTCAGGCGTAGAGGCCGGAGCAGGCACCGGGTGAACTGTCTACCCCCCACTAGCTGGGAACCTCGCCCATGCAGGCGCATCCGTCGACCTAACTATCTTTTCTCTCCACTTAGCAGGTGTCTCCTCTATTTTAGGGGCTATTAATTTTATTACTACTATTATTAACATGAAACCCCCCGCCATCTCTCAATACCAAACCCCCTTATTTGTCTGAGCAGTCTTAATTACTGCCGTCCTTCTTCTTCTCTCCCTCCCCGTATTAGCTGCAGGCATTACTATGCTCCTCACAGATCGGAACTTAAACACAACCTTCTTTGACCCAGCAGGAGGTGGAGACCCAATTCTCTATCAGCACCTATTT
>FADLI091-17|Gnathodentex aureolineatus
CTCTATCTAATCTTCGGTGCCTGAGCTGGCATGGTTGGCACCGCCCTAAGCCTACTTATCCGAGCAGAGCTAAGCCAGCCCGGCGCCCTCCTTGGCGACGACCAAATTTATAATGTTATCGTCACGGCACACGCCTTCGTTATAATCTTTTTTATAGTAATGCCAATTATGATTGGGGGCTTTGGAAACTGACTCATCCCGCTGATGATCGGGGCCCCTGACATGGCATTCCCTCGAATGAACAACATGAGCTTCTGACTCCTCCCTCCCTCATTCCTCCTCCTCCTGGCCTCTTCAGGCGTAGAGGCCGGAGCAGGCACCGGGTGAACTGTCTACCCCCCACTAGCTGGGAACCTCGCCCATGCAGGCGCATCCGTCGACCTAACTATCTTTTCTCTCCACTTAGCAGGTGTCTCCTCTATTTTAGGGGCTATTAATTTTATTACTACTATTATTAACATGAAACCCCCCGCCATCTCTCAATACCAAACCCCCTTATTTGTCTGAGCAGTCTTAATTACTGCCGTCCTTCTTCTTCTCTCCCTCCCCGTATTAGCTGCAGGCATTACTATGCTCCTCACAGATCGGAACTTAAACACAACCTTCTTTGACCCAGCAGGAGGTGGAGACCCAATTCTCTATCAGCACCTATTT
>FADLI092-17|Halichoeres hortulanus
CTTTATCTAGTATTCGGAGCCTGAGCCGGAATGGTGGGCACAGCCCTGAGTCTACTCATTCGAGCTGAGCTAAGCCAACCCGGTGCTCTCCTCGGAGACGACCAAATCTACAATGTTATCGTTACAGCTCATGCGTTCGTAATGATTTTCTTTATAGTAATACCAATTATGATCGGTGGATTTGGAAACTGACTTATCCCCCTGATGATTGGAGCCCCTGACATAGCATTCCCTCGGATAAACAACATGAGCTTCTGACTTCTCCCGCCCTCCTTCCTTCTTCTTCTTGCCTCTTCAGGCGTAGAAGCAGGCGCTGGAACTGGCTGAACCGTCTACCCCCCTCTAGCTGGAAACCTGGCCCATGCCGGAGCATCCGTCGACCTTACCATTTTCTCCCTTCACTTAGCCGGAATCTCGTCAATCTTGGGGGCTATTAACTTTATTACAACAATTATTAACATAAAACCTCCTGCAATTTCTCAATACCAAACACCACTGTTTGTTTGAGCCGTCCTAATTACAGCAGTTCTCCTTCTTCTCTCTCTCCCCGTACTTGCTGCCGGCATTACAATACTTCTCACAGACCGAAACCTAAACACCACCTTCTTTGACCCTGCCGGAGGCGGAGACCCAATTCTGTACCAGCACCTGTTC
>FADLI093-17|Halichoeres hortulanus
CTTTATCTAGTATTCGGAGCCTGAGCCGGAATGGTGGGCACAGCCCTGAGTCTACTCATTCGAGCTGAGCTAAGCCAACCCGGTGCTCTCCTCGGAGACGACCAAATCTACAATGTTATCGTTACAGCTCATGCGTTCGTAATGATTTTCTTTATAGTAATACCAATTATGATCGGTGGATTTGGAAACTGACTTATCCCCCTGATGATTGGAGCCCCTGACATAGCATTCCCTCGGATAAACAACATGAGCTTCTGACTTCTCCCGCCCTCCTTCCTTCTTCTTCTTGCCTCTTCAGGCGTAGAAGCAGGCGCTGGAACTGGCTGAACCGTCTACCCCCCTCTAGCTGGAAACCTGGCCCATGCCGGAGCATCCGTCGACCTTACCATTTTCTCCCTTCACTTAGCCGGAATCTCGTCAATCTTGGGGGCTATTAACTTTATTACAACAATTATTAACATAAAACCTCCTGCAATTTCTCAATACCAAACACCACTGTTTGTTTGAGCCGTCCTAATTACAGCAGTTCTCCTTCTTCTCTCTCTCCCCGTACTTGCTGCCGGCATTACAATACTTCTCACAGACCGAAACCTAAACACCACCTTCTTTGACCCTGCCGGAGGCGGAGACCCAATTCTGTACCAGCACCTGTTC
>FADLI094-17|Hemigymnus melapterus
CTCTACCTGGTATTCGGCGCCTGAGCTGGGATAGTAGGCACAGCCCTGAGCCTACTAATTCGAGCTGAACTGAGCCAACCCGGCGCTCTCCTTGGAGACGATCAGATTTATAATGTAATTGTTACAGCCCACGCGTTCGTAATAATTTTCTTTATAGTAATACCAATTATGATTGGAGGCTTTGGAAACTGATTAATCCCTTTAATGATTGGAGCCCCCGACATAGCTTTCCCTCGAATAAACAACATGAGCTTCTGACTTCTACCTCCCTCCTTCCTACTCCTTCTTGCATCCTCTGGCGTCGAAGCAGGCGCCGGGACTGGTTGAACAGTCTACCCGCCCCTAGCAGGAAACCTAGCCCATGCCGGCGCATCCGTTGATTTAACCATTTTCTCTCTGCACCTGGCTGGAATTTCGTCCATCCTCGGCGCTATCAACTTTATTACAACTATTATCAACATGAAGCCACCCGCTATCTCCCAATATCAAACACCTCTGTTCGTCTGAGCTGTACTAATCACGGCGGTACTTCTTCTTCTTTCCCTACCCGTCCTTGCCGCTGGTATTACAATACTCCTAACGGACCGAAACCTGAATACCACTTTCTTTGACCCCGCTGGCGGAGGAGATCCAATCCTATATCAACACTTATTC
>FADLI095-17|Heteropriacanthus cruentatus
CTTTATCTAGTATTTGGTGCCTGAGCAGGGATAATTGGCACTGCTTTAAGCCTCTTAATCCGTGCCGAACTTAGCCAACCCGGCTCCCTCCTAGGGGACGACCAGATTTATAACGTTATTGTCACAGCACACGCATTCGTAATAATTTTCTTTATAGTAATGCCCATTATAATCGGAGGGTTTGGAAATTGACTTATCCCTCTTATAATCGGCGCCCCTGACATGGCATTCCCCCGAATAAATAACATAAGCTTCTGACTCCTCCCTCCGTCTTTTCTGCTTCTATTAACATCTTCCGCACTAGAAGGAGGGGCAGGGACCGGATGGACTGTTTACCCCCCACTAGCTGGTAACCTCGCCCATGCTGGGGCCTCTGTTGACTTTGCAATTTTCTCACTTCATTTAGCCGGGATTTCCTCAATCTTAGGCGCTATTAACTTTATCACAACTATTATTAATATAAAACCCCCCGCTATTTCACAGTACCAAACTCCTTTATTTGTTTGAGCAGTGCTGATTACAGCGGTCCTTCTCCTTCTCTCCCTACCGGTTTTAGCTGCAGGGATTACAATACTTCTCACTGACCGAAATTTAAACACTACTTTCTTCGACCCTGCAGGAGGGGGCGACCCAATTTTATACCAACACCTGTTC
>FADLI096-17|Heteropriacanthus cruentatus
CTTTATCTAGTATTTGGTGCCTGAGCAGGGATAATTGGCACTGCTTTAAGCCTCTTAATCCGTGCCGAACTTAGCCAACCCGGCTCCCTCCTAGGGGACGACCAGATTTATAACGTTATTGTCACAGCACACGCATTCGTAATAATTTTCTTTATAGTAATGCCCATTATAATCGGAGGGTTTGGAAATTGACTTATCCCTCTTATAATCGGCGCCCCTGACATGGCATTCCCCCGAATAAATAACATAAGCTTCTGACTCCTCCCTCCGTCTTTTCTGCTTCTATTAACATCTTCCGCACTAGAAGGAGGGGCAGGGACCGGATGAACTGTTTACCCCCCACTAGCTGGTAACCTCGCCCATGCTGGGGCCTCTGTTGACTTTGCAATTTTCTCACTTCATTTAGCCGGGATTTCCTCAATCTTAGGCGCTATTAACTTTATCACAACTATTATTAACATGAAACCCCCCGCTATTTCACAATACCAAACTCCTTTATTTGTTTGAGCAGTGCTGATTACAGCGGTCCTTCTCCTTCTCTCCCTACCGGTTTTAGCTGCAGGGATTACAATACTTCTCACTGACCGAAATTTAAACACTACTTTCTTCGACCCTGCAGGAGGGGGCGACCCAATTTTATACCAACACCTGTTC
>FADLI097-17|Heteropriacanthus cruentatus
CTTTATCTAGTATTTGGTGCCTGAGCAGGGATAATTGGCACTGCTTTAAGCCTCTTAATCCGTGCCGAACTTAGCCAACCCGGCTCCCTCCTAGGGGACGACCAGATTTATAACGTTATTGTCACAGCACACGCATTCGTAATAATTTTCTTTATAGTAATGCCCATTATAATCGGAGGGTTTGGAAATTGACTTATCCCTCTTATAATCGGCGCCCCTGACATGGCATTCCCCCGAATAAATAACATAAGCTTCTGACTCCTCCCTCCGTCTTTTCTGCTTCTATTAACATCTTCCGCACTAGAAGGAGGGGCAGGGACCGGATGAACTGTTTACCCCCCACTAGCTGGTAACCTCGCCCATGCTGGGGCCTCTGTTGACTTTGCAATTTTCTCACTTCATTTAGCCGGGATTTCCTCAATCTTAGGCGCTATTAACTTTATCACAACTATTATTAATATGAAACCCCCCGCTATTTCACAATACCAAACTCCTTTATTTGTTTGAGCAGTGCTGATTACAGCGGTCCTTCTCCTTCTCTCCCTACCGGTTTTAGCTGCAGGGATTACAATACTTCTCACTGACCGAAATTTAAACACTACTTTCTTCGACCCTGCAGGAGGGGGCGACCCAATTTTATACCAACACCTGTTC
>FADLI098-17|Heteropriacanthus cruentatus
CTTTATCTAGTATTTGGTGCCTGAGCAGGGATAATTGGCACTGCTTTAAGCCTCTTAATCCGTGCCGAACTTAGCCAACCCGGCTCCCTCCTAGGGGACGACCAGATTTATAACGTTATTGTCACAGCACACGCATTCGTAATAATTTTCTTTATAGTAATGCCCATTATAATCGGAGGGTTTGGAAATTGACTTATCCCTCTTATAATCGGCGCCCCTGACATGGCATTCCCCCGAATAAATAACATAAGCTTCTGACTCCTCCCTCCGTCTTTTCTGCTTCTATTAACATCTTCCGCACTAGAAGGAGGGGCAGGGACCGGATGAACTGTTTACCCCCCACTAGCTGGTAACCTCGCCCATGCTGGGGCCTCTGTTGACTTTGCAATTTTCTCACTTCATTTAGCCGGGATTTCCTCAATCTTAGGCGCTATTAACTTTATCACAACTATTATTAATATGAAACCCCCCGCTATTTCACAGTACCAAACTCCTTTATTTGTTTGAGCAGTGCTGATTACAGCGGTCCTTCTCCTTCTCTCCCTACCGGTTTTAGCTGCAGGGATTACAATACTTCTCACTGACCGAAATCTAAACACTACTTTCTTCGACCCTGCAGGGGGGGGCGACCCAATTTTATACCAACACCTGTTC
>FADLI099-17|Heteropriacanthus cruentatus
CTTTATCTAGTATTTGGTGCCTGAGCAGGGATAATTGGCACTGCTTTAAGCCTCTTAATCCGTGCCGAACTTAGCCAACCCGGCTCCCTCCTAGGGGACGACCAGATTTATAACGTTATTGTCACAGCACACGCATTCGTAATAATTTTCTTTATAGTAATGCCCATTATAATCGGAGGGTTTGGAAATTGACTTATCCCTCTTATAATCGGCGCCCCTGACATGGCATTCCCCCGAATAAATAACATAAGCTTCTGACTCCTCCCTCCGTCTTTTCTGCTTCTATTAACATCTTCCGCACTAGAAGGAGGGGCAGGGACCGGATGAACTGTTTACCCCCCACTAGCTGGTAACCTCGCCCATGCTGGGGCCTCTGTTGACTTTGCAATTTTCTCACTTCATTTAGCCGGGATTTCCTCAATCTTAGGCGCTATTAACTTTATCACAACTATTATTAATATGAAACCCCCCGCTATTTCACAATACCAAACTCCTTTATTTGTTTGAGCAGTGCTGATTACAGCGGTCCTTCTCCTTCTCTCCCTACCGGTTTTAGCTGCAGGGATTACAATACTTCTCACTGACCGAAATTTAAACACTACTTTCTTCGATCCTGCAGGAGGGGGCGACCCAATTTTATACCAACACCTGTTC
>FADLI100-17|Heteropriacanthus cruentatus
CTTTATCTAGTATTTGGTGCCTGAGCAGGGATAATTGGCACTGCTTTAAGCCTCTTAATCCGTGCCGAACTTAGCCAACCCGGCTCCCTCCTAGGGGACGACCAGATTTATAACGTTATTGTCACAGCACACGCATTCGTAATAATTTTCTTTATAGTAATGCCCATTATAATCGGAGGGTTTGGAAATTGACTTATCCCTCTTATAATCGGCGCCCCTGACATGGCATTCCCCCGAATAAATAACATAAGCTTCTGACTCCTCCCTCCGTCTTTTCTGCTTCTATTAACATCTTCCGCACTAGAAGGAGGGGCAGGGACCGGATGAACTGTTTACCCCCCACTAGCTGGTAACCTCGCCCATGCTGGGGCCTCTGTTGACTTTGCAATTTTCTCACTTCATTTAGCCGGGATTTCCTCAATCTTAGGCGCTATTAACTTTATCACAACTATTATTAATATGAAACCCCCCGCTATTTCACAGTACCAAACTCCTTTATTTGTTTGAGCAGTGCTGATTACAGCGGTCCTTCTCCTTCTCTCCCTACCGGTTTTAGCTGCAGGGATTACAATACTTCTCACTGACCGAAATCTAAACACTACTTTCTTCGACCCTGCAGGAGGGGGCGACCCAATTTTATACCAACACCTGTTC
>FADLI101-17|Heteropriacanthus cruentatus
CTTTATCTAGTATTTGGTGCCTGAGCAGGGATAATTGGCACTGCTTTAAGCCTCTTAATCCGTGCCGAACTTAGCCAACCCGGCTCCCTCCTAGGGGACGACCAGATTTATAACGTTATTGTCACAGCACACGCATTCGTAATAATTTTCTTTATAGTAATGCCCATTATAATCGGAGGGTTTGGAAATTGACTTATCCCTCTTATAATCGGCGCCCCTGACATGGCATTCCCCCGAATAAATAACATAAGCTTCTGACTCCTCCCTCCGTCTTTTCTGCTTCTATTAACATCTTCCGCACTAGAAGGAGGGGCAGGGACCGGATGAACTGTTTACCCCCCACTAGCTGGTAACCTCGCCCATGCTGGGGCCTCTGTTGACTTTGCAATTTTCTCACTTCATTTAGCCGGGATTTCCTCAATCTTAGGCGCTATTAACTTTATCACAACTATTATTAACATGAAACCCCCCGCTATTTCACAATACCAAACTCCTTTATTTGTTTGAGCAGTGCTGATTACAGCGGTCCTTCTCCTTCTCTCCCTACCGGTTTTAGCTGCAGGGATTACAATACTTCTCACTGACCGAAATTTAAACACTACTTTCTTCGACCCTGCAGGAGGGGGCGACCCAATTTTATACCAACACCTGTTC
>FADLI102-17|Kyphosus cinerascens
CTTTATCTAGTATTTGGTGCTTGAGCCGGAATAGTAGGCACAGCCCTAAGCCTTCTCATTCGAGCAGAACTAAGCCAACCAGGCGCCCTCCTAGGGGACGACCAAATTTATAATGTCATTGTTACAGCACATGCCTTTGTAATAATTTTCTTTATAGTAATGCCAATTATGATTGGAGGGTTTGGGAACTGACTTGTCCCACTTATGATCGGTGCCCCAGATATGGCATTCCCTCGAATAAATAATATGAGCTTCTGGCTCCTCCCCCCTTCCTTCCTGCTACTTCTCGCCTCCTCCGGAGTAGAAGCTGGGGCCGGAACCGGTTGAACTGTCTACCCACCTCTCGCTGGGAACCTAGCCCACGCAGGAGCCTCCGTTGATCTCACAATCTTCTCCCTGCACTTAGCAGGTGTCTCCTCAATTCTTGGGGCAATTAATTTTATCACAACCATTATTAACATGAAACCCCCAGCTATTTCCCAGTATCAGACACCACTATTTGTATGAGCAGTACTGATCACTGCCGTCCTCCTTCTTCTCTCCCTACCCGTCCTTGCTGCTGGCATTACTATGCTCCTAACAGACCGAAATCTTAACACCACCTTCTTCGACCCTGCAGGAGGAGGTGACCCCATCCTCTACCAACACCTATTC
>FADLI103-17|Kyphosus cinerascens
CTTTATCTAGTATTTGGTGCTTGAGCCGGAATAGTAGGCACAGCCCTAAGCCTTCTCATTCGAGCAGAACTAAGCCAACCAGGCGCCCTCCTAGGGGACGACCAAATTTATAATGTCATTGTTACAGCACATGCCTTTGTAATAATTTTCTTTATAGTAATGCCAATTATGATTGGAGGGTTTGGGAACTGACTTGTCCCACTTATGATCGGTGCCCCAGATATGGCATTCCCTCGAATAAATAATATGAGCTTCTGGCTCCTCCCCCCTTCCTTCCTGCTACTTCTCGCCTCCTCCGGAGTAGAAGCTGGGGCCGGAACCGGTTGAACTGTCTACCCACCTCTCGCTGGGAACCTAGCCCACGCAGGAGCCTCCGTTGATCTCACAATCTTCTCCCTGCACTTAGCAGGTGTCTCCTCAATTCTTGGGGCAATTAATTTTATCACAACCATTATTAACATGAAACCCCCAGCTATTTCCCAGTATCAGACACCACTATTTGTATGAGCAGTACTGATCACTGCCGTCCTCCTTCTTCTCTCCCTACCCGTCCTTGCTGCTGGCATTACTATGCTCCTAACAGACCGAAATCTTAACACCACCTTCTTCGACCCTGCAGGAGGAGGTGACCCCATCCTCTACCAACACCTATTC
>FADLI001-17|Acanthurus mata
CTTTATCTAGTATTCGGTGCTTGAGCTGGGATAGTAGGAACGGCTCTAAGCCTTCTAATCCGAGCAGAATTAAGCCAACCAGGCGCCCTCCTAGGGGATGACCAGATTTATAATGTAATTGTTACAGCACATGCATTCGTAATAATTTTCTTTATAGTAATACCAATTATGATTGGTGGGTTTGGAAACTGATTAATTCCACTAATGATTGGAGCTCCTGATATAGCATTCCCACGAATGAACAATATGAGCTTTTGACTACTACCACCATCTTTCCTATTATTACTTGCATCCTCCGCAGTTGAATCCGGCGCCGGTACGGGATGAACAGTTTATCCCCCTCTAGCCGGTAACCTTGCACATGCAGGAGCATCCGTAGACTTGACTATTTTCTCCCTCCACCTCGCAGGAATTTCCTCAATTCTTGGGGCTATTAACTTTATTACAACAATTATTAATATAAAACCCCCTGCTACTTCTCAATATCAAACCCCTTTATTTGTATGAGCAGTATTAATTACTGCCGTTCTACTACTCCTTTCACTTCCCGTTCTTGCTGCTGGAATCACAATACTACTCACAGACCGAAACCTAAATACCACCTTCTTTGACCCGGCAGGCGGAGGAGATCCCATTCTATATCAACATTTATTC
>FADLI002-17|Acanthurus mata
CTTTATCTAGTATTCGGTGCTTGAGCTGGGATAGTAGGAACGGCTCTAAGCCTTCTAATCCGAGCAGAATTAAGCCAACCAGGCGCCCTCCTAGGGGATGACCAGATTTATAATGTAATTGTTACAGCACATGCATTCGTAATAATTTTCTTTATAGTAATACCAATTATGATTGGTGGGTTTGGAAACTGATTAATTCCACTAATGATTGGAGCTCCTGATATAGCATTCCCACGAATGAACAATATGAGCTTTTGACTACTACCACCATCTTTCCTATTATTACTTGCATCCTCCGCAGTTGAATCCGGCGCCGGTACGGGATGAACAGTTTATCCCCCTCTAGCCGGTAACCTTGCACATGCAGGAGCATCCGTAGACTTGACTATTTTCTCCCTCCACCTCGCAGGAATTTCCTCAATTCTTGGGGCTATTAACTTTATTACAACAATTATTAATATAAAACCCCCTGCTACTTCTCAATATCAAACCCCTTTATTTGTATGAGCAGTATTAATTACTGCCGTTCTACTACTCCTTTCACTTCCCGTTCTTGCTGCTGGAATCACAATACTACTCACAGACCGAAACCTAAATACCACCTTCTTTGACCCGGCAGGCGGAGGAGATCCCATTCTATATCAACATTTATTC
>FADLI003-17|Acanthurus mata
CTTTATCTAGTATTCGGTGCTTGAGCTGGGATAGTAGGAACGGCTCTAAGCCTTCTAATCCGAGCAGAATTAAGCCAACCAGGCGCCCTCCTAGGGGATGACCAGATTTATAATGTAATTGTTACAGCACATGCATTCGTAATAATTTTCTTTATAGTAATACCAATTATGATTGGTGGGTTTGGAAACTGATTAATTCCACTAATGATTGGAGCTCCTGATATAGCATTCCCACGAATGAACAATATGAGCTTTTGACTACTACCACCATCTTTCCTATTATTACTTGCATCCTCCGCAGTTGAATCCGGCGCCGGTACGGGATGAACAGTTTATCCCCCTCTAGCCGGTAACCTTGCACATGCAGGAGCATCCGTAGACTTGACTATTTTCTCCCTCCACCTCGCAGGAATTTCCTCAATTCTTGGGGCTATTAACTTTATTACAACAATTATTAATATAAAACCCCCTGCTACTTCTCAATATCAAACCCCTTTATTTGTATGAGCAGTATTAATTACTGCCGTTCTACTACTCCTTTCACTTCCCGTTCTTGCTGCTGGAATCACAATACTACTCACAGACCGAAACCTAAATACCACCTTCTTTGACCCGGCAGGCGGAGGAGATCCCATTCTATATCAACATTTATTC
>FADLI004-17|Acanthurus mata
CTTTATCTAGTATTCGGTGCTTGAGCTGGGATAGTAGGAACGGCTCTAAGCCTTCTAATCCGAGCAGAATTAAGCCAACCAGGCGCCCTCCTAGGGGATGACCAGATTTATAATGTAATTGTTACAGCACATGCATTCGTAATAATTTTCTTTATAGTAATACCAATTATGATTGGTGGGTTTGGAAACTGATTAATTCCACTAATGATTGGAGCTCCTGATATAGCATTCCCACGAATGAACAATATGAGCTTTTGACTACTACCGCCATCTTTCCTATTATTACTTGCATCCTCCGCAGTTGAATCCGGCGCCGGTACGGGATGAACAGTTTATCCCCCTCTAGCCGGTAACCTTGCACATGCAGGAGCATCCGTAGACTTGACTATTTTCTCCCTCCACCTCGCAGGAATTTCCTCAATTCTTGGGGCTATTAACTTTATTACAACAATTATTAATATAAAACCCCCTGCTACTTCTCAATATCAAACCCCTTTATTTGTATGAGCAGTATTAATTACTGCCGTTCTACTACTCCTTTCACTTCCCGTTCTTGCTGCTGGAATCACAATACTACTCACAGACCGAAACCTAAATACCACCTTCTTTGACCCGGCAGGCGGAGGAGATCCCATTCTATATCAACATTTATTC
>FADLI005-17|Acanthurus mata
CTTTATCTAGTATTCGGTGCTTGAGCTGGGATAGTAGGAACGGCTCTAAGCCTTCTAATCCGAGCAGAATTAAGCCAACCAGGCGCCCTCCTAGGGGATGACCAGATTTATAATGTAATTGTTACAGCACATGCATTCGTAATAATTTTCTTTATAGTAATACCAATTATGATTGGTGGGTTTGGAAACTGATTAATTCCACTAATGATTGGAGCTCCTGATATAGCATTCCCACGAATGAACAATATGAGCTTTTGACTACTACCACCATCTTTCCTATTATTACTTGCATCCTCCGCAGTTGAATCTGGCGCCGGTACGGGATGAACAGTTTATCCCCCTCTAGCCGGTAACCTTGCACATGCAGGAGCATCCGTAGACTTGACTATTTTCTCCCTCCACCTCGCAGGAATTTCCTCAATTCTTGGGGCTATTAACTTTATTACAACAATTATTAATATAAAACCCCCTGCTACTTCTCAATATCAAACCCCTTTATTTGTATGAGCAGTATTAATTACTGCCGTTCTACTACTCCTTTCACTTCCCGTTCTTGCTGCTGGAATCACAATACTACTCACAGACCGAAACCTAAATACCACCTTCTTTGACCCGGCAGGCGGAGGAGATCCCATTCTATATCAACATTTATTC
>FADLI105-17|Lethrinus ornatus
CTTTATTTAGTGTTTGGTGCCTGAGCTGGAATGGTAGGAACAGCCCTAAGCCTACTCATTCGAGCCGAACTAAGTCAACCCGGGGCCCTCCTGGGAGACGACCAAATTTATAATGTTATTGTTACAGCACATGCTTTCGTAATAATTTTCTTTATGGTAATGCCTATTATGATTGGAGGTTTCGGCAACTGACTTATCCCCCTAATGATTGGCGCCCCCGACATGGCATTCCCTCGGATGAATAACATGAGCTTTTGACTTCTGCCCCCTTCATTCCTCCTCCTACTTGCCTCTTCGGGCGTAGAGGCTGGGGCTGGGACCGGATGAACAGTTTATCCCCCACTAGCAGGCAACCTTGCCCACGCTGGAGCATCTGTCGACTTAACAATTTTTTCCCTCCATCTGGCAGGAGTCTCCTCAATTTTAGGGGCCATCAACTTCATCACAACAATCATTAACATGAAGCCTCCGGCTATTTCTCAATATCAAACACCCCTGTTTGTGTGAGCCGTTCTAATCACCGCCGTACTACTTCTCCTGTCCCTGCCAGTCCTTGCCGCCGGCATCACAATGCTGTTGACAGACCGAAACCTAAACACCACCTTCTTTGACCCCGCAGGAGGAGGGGACCCGATCCTCTATCAGCACCTATTC
>FADLI106-17|Lethrinus ornatus
CTTTATTTAGTGTTTGGTGCCTGAGCTGGAATGGTAGGAACAGCCCTAAGCCTACTCATTCGAGCCGAACTAAGTCAACCCGGGGCCCTCCTGGGAGACGACCAAATTTATAATGTTATTGTTACAGCACATGCTTTCGTAATAATTTTCTTTATGGTAATGCCTATTATGATTGGAGGTTTCGGCAACTGACTTATCCCCCTAATGATTGGCGCCCCCGACATGGCATTCCCTCGGATGAATAACATGAGCTTTTGACTTCTGCCCCCTTCATTCCTCCTCCTACTTGCCTCTTCGGGCGTAGAGGCTGGGGCTGGGACCGGATGAACAGTTTATCCCCCACTAGCAGGCAACCTTGCCCACGCTGGAGCATCTGTCGACTTAACAATTTTTTCCCTCCATCTGGCAGGGGTCTCCTCAATTTTAGGGGCCATCAACTTCATCACAACAATCATTAACATGAAGCCTCCGGCTATTTCTCAATATCAAACACCCCTGTTTGTGTGAGCCGTTCTAATCACCGCCGTACTACTTCTCCTGTCCCTGCCAGTCCTTGCCGCCGGCATCACAATGCTGTTGACAGACCGAAACCTAAACACCACCTTCTTTGACCCCGCAGGAGGAGGGGACCCGATCCTCTATCAGCACCTATTC
>FADLI107-17|Lethrinus ornatus
CTTTATTTAGTGTTTGGTGCCTGAGCTGGGATGGTAGGAACAGCCCTAAGCCTACTCATTCGAGCCGAACTAAGTCAACCCGGGGCCCTCCTGGGAGACGACCAAATTTATAATGTTATTGTTACAGCACATGCTTTCGTAATAATTTTCTTTATGGTAATGCCTATTATGATTGGAGGTTTCGGCAACTGACTTATCCCCCTAATGATTGGCGCCCCCGACATGGCATTCCCTCGGATGAATAACATGAGCTTTTGACTTCTGCCCCCTTCATTCCTCCTCCTACTTGCCTCTTCGGGCGTAGAGGCTGGGGCTGGGACCGGATGAACAGTTTATCCCCCACTAGCAGGCAACCTTGCCCACGCTGGAGCATCTGTCGACTTAACAATTTTTTCTCTCCATCTGGCAGGGGTCTCCTCAATTTTAGGGGCCATCAACTTCATCACAACAATCATTAACATGAAGCCTCCGGCTATTTCTCAATATCAAACACCCCTGTTTGTGTGAGCCGTTCTAATCACCGCCGTACTACTTCTCCTGTCCCTGCCAGTCCTTGCCGCCGGCATCACAATGCTGTTGACAGACCGAAACCTAAACACCACCTTCTTTGACCCCGCAGGAGGAGGGGACCCGATCCTCTATCAGCACCTATTC
>FADLI109-17|Lethrinus conchyliatus
CTATATCTAGTATTTGGTGCTTGAGCCGGCATAGTAGGGACAGCCCTAAGCCTACTCATCCGTGCAGAACTTAGCCAACCTGGGGCACTCCTGGGAGACGACCAGATTTATAATGTTATCGTCACAGCACACGCTTTCGTAATAATTTTCTTTATAGTAATGCCTATCATGATCGGAGGCTTCGGTAATTGACTCATCCCCCTAATGATTGGAGCCCCCGACATGGCGTTCCCTCGGATGAATAATATGAGCTTTTGACTCCTGCCCCCTTCATTCCTCCTTCTCCTCGCATCCTCAGGTGTGGAAGCTGGAGCTGGCACTGGATGAACGGTCTATCCCCCATTAGCAGGGAATCTCGCCCATGCAGGCGCATCTGTAGATCTAACAATCTTTTCACTTCACTTAGCAGGGGTTTCCTCAATTCTAGGGGCCATTAACTTCATTACAACGATCATCAACATGAAACCTCCAGCCGTTTCTCAGTACCAGACACCCCTATTCGTGTGAGCTGTCCTGATCACCGCCGTGCTTCTTCTCCTATCTCTACCAGTCCTTGCCGCCGGAATCACCATGCTCTTAACAGACCGAAATTTAAATACGACCTTCTTTGATCCTGCCGGAGGAGGGGACCCAATCCTCTATCAGCACCTCTTC
>FADLI110-17|Lethrinus conchyliatus
CTATATCTAGTATTTGGTGCTTGAGCCGGCATAGTAGGGACAGCCCTAAGCCTACTCATCCGTGCAGAACTTAGCCAACCTGGGGCACTCCTGGGAGACGACCAGATTTATAATGTTATCGTCACAGCACACGCTTTCGTAATAATTTTCTTTATAGTAATGCCTATCATGATCGGAGGCTTCGGTAATTGACTCATCCCCCTAATGATTGGAGCCCCCGACATGGCGTTCCCTCGGATGAATAATATGAGCTTTTGACTCCTGCCCCCTTCATTCCTCCTTCTCCTCGCATCCTCAGGTGTGGAAGCTGGAGCTGGCACTGGATGAACGGTCTATCCCCCATTAGCAGGGAATCTCGCCCATGCAGGCGCATCTGTAGATCTAACAATCTTTTCACTTCACTTAGCAGGGGTTTCCTCAATTCTAGGGGCCATTAACTTCATTACAACGATCATCAACATGAAACCTCCAGCCGTTTCTCAGTACCAGACACCCCTATTCGTGTGAGCTGTCCTGATCACCGCCGTGCTTCTTCTCCTATCTCTACCAGTCCTTGCCGCCGGAATCACCATGCTCTTAACAGACCGAAATTTAAATACGACCTTCTTTGATCCTGCCGGAGGAGGGGACCCAATCCTCTATCAGCACCTCTTC
>FADLI111-17|Lethrinus conchyliatus
CTATATCTAGTATTTGGTGCTTGAGCCGGCATAGTAGGGACAGCCCTAAGCCTACTCATCCGTGCAGAACTTAGCCAACCTGGGGCACTCCTGGGAGACGACCAGATTTATAATGTTATCGTCACAGCACACGCTTTCGTAATAATTTTCTTTATAGTAATGCCTATCATGATCGGAGGCTTCGGTAATTGACTCATCCCCCTAATGATTGGAGCCCCCGACATGGCGTTCCCTCGGATGAATAATATGAGCTTTTGACTCCTGCCCCCTTCATTCCTCCTTCTCCTCGCATCCTCAGGTGTGGAAGCTGGAGCTGGCACTGGATGAACGGTCTATCCCCCATTAGCAGGGAATCTCGCCCATGCAGGCGCATCTGTAGATCTAACAATCTTTTCACTTCACTTAGCAGGGGTTTCCTCAATTCTAGGGGCCATTAACTTCATTACAACGATCATCAACATGAAACCTCCAGCCGTTTCTCAGTACCAGACACCCCTATTCGTGTGAGCTGTCCTGATCACCGCCGTGCTTCTTCTCCTATCTCTACCAGTCCTTGCCGCCGGAATCACCATGCTCTTAACAGACCGAAATTTAAATACGACCTTCTTTGATCCTGCCGGAGGAGGGGACCCAATCCTCTATCAGCACCTCTTC
>FADLI112-17|Lethrinus rubrioperculatus
CTTTATTTAGTATTTGGTGCTTGAGCTGGCATAGTAGGGACAGCCCTAAGCCTACTTATCCGAGCAGAACTTAGCCAACCCGGGGCGCTCCTAGGGGATGACCAGATTTATAATGTCATCGTCACAGCACACGCTTTTGTAATAATCTTCTTTATAGTAATACCTATCATGATCGGAGGCTTCGGTAACTGGCTCATTCCTCTAATGATCGGAGCCCCCGATATAGCATTCCCTCGAATGAATAACATGAGCTTCTGACTCCTGCCCCCTTCCTTCCTCCTTCTCCTCGCATCCTCAGGCGTTGAAGCCGGAGCGGGCACTGGATGAACAGTTTACCCCCCATTGGCGGGCAACCTCGCTCATGCAGGTGCATCTGTAGACCTAACAATTTTTTCCCTTCACTTAGCAGGAGTTTCCTCAATTCTGGGGGCTATTAATTTCATCACAACAATTATCAATATGAAACCCCCAGCTATTTCTCAATATCAAACGCCACTGTTCGTTTGAGCTGTCCTAATCACCGCCGTGCTTCTTCTTCTGTCCCTGCCAGTCCTTGCCGCCGGAATTACGATGCTTCTAACAGACCGAAATCTAAATACTACCTTTTTCGACCCCGCAGGAGGAGGAGACCCTATCCTTTACCAGCACCTCTTC
>FADLI113-17|Lethrinus rubrioperculatus
CTTTATTTAGTATTTGGTGCTTGAGCTGGCATAGTAGGGACAGCCCTAAGCCTACTTATCCGAGCAGAACTTAGCCAACCCGGGGCGCTCCTAGGAGATGACCAGATTTATAATGTCATCGTCACAGCACACGCTTTTGTAATAATCTTCTTTATAGTAATACCTATCATGATCGGAGGCTTCGGTAACTGGCTCATTCCTCTAATGATCGGAGCCCCCGATATAGCATTCCCTCGAATGAATAACATGAGCTTCTGACTCCTGCCCCCTTCCTTCCTCCTTCTCCTCGCATCCTCAGGCGTTGAAGCCGGAGCGGGCACTGGATGAACAGTTTACCCCCCATTGGCGGGCAACCTCGCTCATGCAGGTGCATCTGTAGACCTAACAATTTTTTCCCTTCACTTAGCAGGAGTTTCCTCAATTCTGGGGGCTATTAATTTCATCACAACAATTATCAATATGAAACCCCCAGCTATTTCTCAATATCAAACGCCACTGTTCGTTTGAGCTGTCCTAATCACCGCCGTGCTTCTTCTTCTGTCCCTGCCAGTCCTTGCCGCCGGAATTACGATGCTTCTAACAGACCGAAATCTAAATACTACCTTTTTCGACCCCGCAGGAGGAGGAGACCCTATCCTTTACCAGCACCTCTTC
>FADLI114-17|Lethrinus rubrioperculatus
CTTTATTTAGTATTTGGTGCTTGAGCTGGCATAGTAGGGACAGCCCTAAGCCTACTTATCCGAGCAGAACTTAGCCAACCCGGGGCGCTCCTAGGAGATGACCAGATTTATAATGTCATCGTCACAGCACACGCTTTTGTAATAATCTTCTTTATAGTAATACCTATCATGATCGGAGGCTTCGGTAACTGGCTCATTCCTCTAATGATCGGAGCCCCCGATATAGCATTCCCTCGAATGAATAACATGAGCTTCTGACTCCTGCCCCCTTCCTTCCTCCTTCTCCTCGCATCCTCAGGCGTTGAAGCCGGAGCGGGCACTGGATGAACAGTTTACCCCCCATTGGCGGGCAACCTCGCTCATGCAGGTGCATCTGTAGACCTAACAATTTTTTCCCTTCACTTAGCAGGAGTTTCCTCAATTCTGGGGGCTATTAATTTCATCACAACAATTATCAATATGAAACCCCCAGCTATTTCTCAATATCAAACGCCACTGTTCGTTTGAGCTGTCCTAATCACCGCCGTGCTTCTTCTTCTGTCCCTACCAGTCCTTGCCGCCGGAATTACGATGCTTCTAACAGACCGAAATCTAAATACTACCTTTTTCGACCCCGCAGGAGGAGGAGACCCTATCCTTTACCAGCACCTCTTC
>FADLI115-17|Lethrinus rubrioperculatus
CTTTATTTAGTATTTGGTGCTTGAGCTGGCATAGTAGGGACAGCCCTAAGCCTACTTATCCGAGCAGAACTTAGCCAACCCGGGGCGCTCCTAGGAGATGACCAGATTTATAATGTCATCGTCACAGCACACGCTTTTGTAATAATCTTCTTTATAGTAATACCTATCATGATCGGAGGCTTCGGTAACTGGCTCATTCCTCTAATGATCGGAGCCCCCGATATAGCATTCCCTCGAATGAATAACATGAGCTTCTGACTCCTGCCCCCTTCCTTCCTCCTTCTCCTCGCATCCTCAGGCGTTGAAGCCGGAGCGGGCACTGGATGAACAGTTTACCCCCCATTGGCGGGCAACCTCGCTCATGCAGGTGCATCTGTAGACCTAACAATTTTTTCCCTTCACTTAGCAGGAGTTTCCTCAATTCTGGGGGCTATTAATTTCATCACAACAATTATCAATATGAAACCCCCAGCTATTTCTCAATATCAAACGCCACTGTTCGTTTGAGCTGTCCTAATCACCGCCGTGCTTCTTCTTCTGTCCCTGCCAGTCCTTGCCGCCGGAATTACGATGCTTCTAACAGACCGAAATCTAAATACTACCTTTTTCGACCCCGCAGGAGGAGGAGACCCTATCCTTTACCAGCACCTCTTC
>FADLI116-17|Lethrinus rubrioperculatus
CTTTATTTAGTATTTGGTGCTTGAGCTGGCATAGTAGGGACAGCCCTAAGCCTACTTATCCGAGCAGAACTTAGCCAACCCGGGGCGCTCCTAGGAGATGACCAGATTTATAATGTCATCGTCACAGCACACGCTTTTGTAATAATCTTCTTTATAGTAATACCTATCATGATCGGAGGCTTCGGTAACTGGCTCATTCCTCTAATGATCGGAGCCCCCGATATAGCATTCCCTCGAATGAATAACATGAGCTTCTGACTCCTGCCCCCTTCCTTCCTCCTTCTCCTCGCATCCTCAGGCGTTGAAGCCGGAGCGGGCACTGGATGAACAGTTTACCCCCCATTGGCGGGCAACCTCGCTCATGCAGGTGCATCTGTAGACCTAACAATTTTTTCCCTTCACTTAGCAGGAGTTTCCTCAATTCTGGGGGCTATTAATTTCATCACAACAATTATCAATATGAAACCCCCAGCTATTTCTCAATATCAAACGCCACTGTTCGTTTGAGCTGTCCTAATCACCGCCGTGCTTCTTCTTCTGTCCCTGCCAGTCCTTGCCGCCGGAATTACGATGCTTCTAACAGACCGAAATCTAAATACTACCTTTTTCGACCCCGCAGGAGGAGGAGACCCTATCCTTTACCAGCACCTCTTC
>FADLI117-17|Lutjanus decussatus
CTTTATCTTGTATTCGGTGCTTGAGCTGGTATAGTCGGCACAGCCCTAAGCCTGCTCATTCGAGCAGAGCTAAGCCAACCAGGAGCCCTTCTTGGAGACGACCAGATTTATAATGTAATTGTTACAGCACATGCGTTTGTAATAATTTTCTTTATAGTAATGCCAATTATGATCGGAGGATTTGGAAACTGACTAATCCCACTAATGATCGGAGCCCCTGACATGGCATTCCCCCGAATGAACAACATGAGCTTTTGACTCCTTCCCCCCTCATTCCTACTGCTGCTAGCCTCCTCAGGGGTAGAAGCCGGCGCTGGAACTGGATGAACAGTGTACCCCCCTCTAGCAGGAAACCTTGCACACGCAGGAGCATCTGTTGACCTCACCATCTTCTCCCTCCATCTAGCAGGTGTTTCTTCAATTCTAGGGGCCATCAATTTTATTACAACAATTATTAATATGAAACCCCCTGCCATCTCTCAATACCAAACACCTCTATTCGTCTGAGCCGTTCTAATCACCGCTGTGCTGCTTCTTCTTTCTCTCCCAGTCCTAGCTGCCGGAATTACAATGCTTCTCACAGATCGAAACCTAAACACTACTTTCTTTGATCCCGCAGGAGGAGGGGACCCCATCCTCTACCAGCACCTATTC
>FADLI118-17|Lutjanus decussatus
CTTTATCTTGTATTCGGTGCTTGAGCTGGTATAGTCGGCACAGCCCTAAGCCTGCTCATTCGAGCAGAGCTAAGCCAACCAGGAGCCCTTCTTGGAGACGACCAGATTTATAATGTAATTGTTACAGCACATGCGTTTGTAATAATTTTCTTTATAGTAATGCCAATTATGATCGGAGGATTTGGAAACTGACTAATCCCACTAATGATCGGAGCCCCTGACATGGCATTCCCCCGAATGAACAACATGAGCTTTTGACTCCTTCCCCCCTCATTCCTACTGCTGCTAGCCTCCTCAGGGGTAGAAGCCGGCGCTGGAACTGGATGAACAGTGTACCCCCCTCTAGCAGGAAACCTTGCACACGCAGGAGCATCTGTTGACCTCACCATCTTCTCCCTCCATCTAGCAGGTGTTTCTTCAATTCTAGGGGCCATCAATTTTATTACAACAATTATTAATATGAAACCCCCTGCCATCTCTCAATACCAAACACCTCTATTCGTCTGAGCCGTTCTAATCACCGCTGTGCTGCTTCTTCTTTCTCTCCCAGTCCTAGCTGCCGGAATTACAATGCTTCTCACAGATCGAAACCTAAACACTACTTTCTTTGATCCCGCAGGAGGAGGGGACCCCATCCTCTACCAGCACCTATTC
>FADLI119-17|Lutjanus decussatus
CTTTATCTTGTATTCGGTGCTTGAGCTGGTATAGTCGGCACAGCCCTAAGCCTGCTCATTCGAGCAGAGCTAAGCCAACCAGGAGCCCTTCTTGGAGACGACCAGATTTATAATGTAATTGTTACAGCACATGCGTTTGTAATAATTTTCTTTATAGTAATGCCAATTATGATCGGAGGATTTGGAAACTGACTAATCCCACTAATGATCGGAGCCCCTGACATGGCATTCCCCCGAATGAACAACATGAGCTTTTGACTCCTTCCCCCCTCATTCCTACTGCTGCTAGCCTCCTCAGGGGTAGAAGCCGGCGCTGGAACTGGATGAACAGTGTACCCCCCTCTAGCAGGAAACCTTGCACACGCAGGAGCATCTGTTGACCTCACCATCTTCTCCCTCCATCTAGCAGGTGTTTCTTCAATTCTAGGGGCCATCAATTTTATTACAACAATTATTAATATGAAACCCCCTGCCATCTCTCAATACCAAACACCTCTATTCGTCTGAGCCGTTCTAATCACCGCTGTGCTGCTTCTTCTTTCTCTCCCAGTCCTAGCTGCCGGAATTACAATGCTTCTCACAGATCGAAACCTAAACACTACTTTCTTTGATCCCGCAGGAGGAGGGGACCCCATCCTCTACCAACACCTATTC
>FADLI120-17|Lutjanus johnii
CTTTATCTAGTATTTGGTGCTTGAGCCGGAATAGTAGGCACGGCCCTAAGCCTGCTCATTCGAGCAGAACTTAGCCAACCAGGAGCTCTTCTTGGAGACGACCAGATTTACAATGTAATTGTTACAGCACATGCCTTTGTAATAATTTTCTTTATAGTAATACCAATCATGATCGGAGGATTTGGGAACTGACTAATTCCACTAATGATCGGAGCCCCTGACATGGCTTTCCCCCGAATGAACAACATGAGCTTTTGACTCCTTCCCCCATCATTCCTACTGCTACTAGCCTCCTCAGGAGTAGAAGCCGGAGCTGGGACTGGGTGGACGGTGTACCCCCCTTTAGCAGGAAACCTCGCACACGCAGGTGCATCTGTTGACCTTACCATCTTCTCCCTTCACCTAGCAGGGGTTTCTTCAATTCTAGGGGCCATCAACTTTATTACAACTATTATTAACATGAAACCCCCAGCCATTTCCCAATACCAAACACCTCTGTTTGTCTGAGCTGTCCTAATTACCGCTGTCCTGCTTCTTCTTTCCCTTCCAGTCCTAGCTGCCGGAATTACAATGCTCCTAACAGATCGAAACCTAAATACCACTTTCTTTGACCCAGCAGGAGGAGGAGACCCCATCCTCTACCAGCACCTGTTC
>FADLI121-17|Lutjanus johnii
CTTTATCTAGTATTTGGTGCTTGAGCCGGAATAGTAGGCACGGCCCTAAGCCTGCTCATTCGAGCAGAACTTAGCCAACCAGGAGCTCTTCTTGGAGACGACCAGATTTACAATGTAATTGTTACAGCACATGCCTTTGTAATAATTTTCTTTATAGTAATACCAATCATGATCGGAGGATTTGGGAACTGACTAATTCCACTAATGATCGGAGCCCCTGACATGGCTTTCCCCCGAATGAACAACATGAGCTTTTGACTCCTTCCCCCATCATTCCTACTGCTACTAGCCTCCTCAGGAGTAGAAGCCGGAGCTGGGACTGGGTGGACGGTGTACCCCCCTTTAGCAGGAAACCTCGCACACGCAGGTGCATCTGTTGACCTTACCATCTTCTCCCTTCACCTAGCAGGGGTTTCTTCAATTCTAGGGGCCATCAACTTTATTACAACTATTATTAACATGAAACCCCCAGCCATTTCCCAATACCAAACACCTCTGTTTGTCTGAGCTGTCCTAATTACCGCTGTCCTGCTTCTTCTTTCCCTTCCAGTCCTAGCTGCCGGAATTACAATGCTCCTAACAGATCGAAACCTAAATACCACTTTCTTTGACCCAGCAGGAGGAGGAGACCCCATCCTCTACCAGCACCTGTTC
>FADLI122-17|Lutjanus kasmira
CTTTATCTAGTATTTGGTGCTTGAGCCGGAATAGTCGGCACGGCCCTAAGCCTGCTCATCCGAGCAGAACTAAGCCAACCAGGAGCCCTTCTTGGGGACGACCAAATTTATAATGTAATTGTTACAGCACATGCATTTGTAATAATTTTCTTTATAGTAATGCCAATTATGATTGGAGGGTTCGGAAACTGACTAATCCCCCTAATGATCGGGGCCCCTGATATGGCATTCCCCCGAATAAACAACATGAGCTTTTGACTCCTTCCCCCATCATTTCTTCTACTCCTGGCCTCCTCAGGAGTAGAAGCAGGTGCTGGCACTGGATGGACAGTCTATCCTCCTCTAGCAGGAAACCTCGCGCACGCAGGAGCATCAGTTGATTTAACTATTTTTTCCCTACACCTGGCAGGTGTCTCTTCAATTCTAGGGGCCATTAACTTCATCACCACAATTATCAACATGAAACCCCCAGCTATTTCCCAATATCAAACACCACTATTCGTCTGAGCCGTTCTAATTACCGCTGTACTTCTTCTTCTCTCCCTTCCAGTCCTAGCTGCCGGAATTACAATGCTTCTCACAGATCGAAATCTAAACACCACCTTCTTCGACCCTGCAGGGGGAGGAGATCCCATCCTCTACCAACACCTATTC
>FADLI123-17|Lutjanus kasmira
CTTTATCTAGTATTTGGTGCTTGAGCCGGAATAGTCGGCACGGCCCTAAGCCTGCTCATCCGAGCAGAACTAAGCCAACCAGGAGCCCTTCTTGGGGACGACCAGATTTATAATGTAATTGTTACAGCACATGCATTTGTAATAATTTTCTTTATAGTAATGCCAATTATGATTGGAGGGTTCGGAAACTGACTAATCCCCCTAATGATCGGGGCCCCTGATATGGCATTCCCCCGAATAAACAACATGAGCTTTTGACTCCTTCCTCCATCATTTCTTCTACTCCTGGCCTCCTCAGGAGTAGAAGCAGGTGCTGGCACTGGATGGACAGTCTATCCTCCTCTAGCAGGAAACCTCGCGCACGCAGGAGCATCAGTTGATTTAACTATTTTTTCCCTACACCTGGCAGGTGTCTCTTCAATTCTAGGGGCCATTAACTTCATCACCACAATTATCAACATGAAACCCCCAGCTATTTCCCAATATCAAACACCACTATTCGTCTGAGCCGTTCTAATTACCGCTGTACTTCTTCTTCTCTCCCTTCCAGTCCTAGCTGCCGGAATTACAATGCTTCTCACAGATCGAAATCTAAACACCACCTTCTTCGACCCTGCAGGGGGAGGAGATCCCATCCTCTACCAACACCTATTC
>FADLI124-17|Lutjanus kasmira
CTTTATCTAGTATTTGGTGCTTGAGCCGGAATAGTCGGCACGGCCCTAAGCCTGCTCATCCGAGCAGAACTAAGCCAACCAGGAGCCCTTCTTGGGGACGACCAGATTTATAATGTAATTGTTACAGCACATGCATTTGTAATAATTTTCTTTATAGTAATGCCAATTATGATTGGAGGGTTCGGAAACTGACTAATCCCCCTAATGATCGGGGCCCCTGATATGGCATTCCCCCGAATAAACAACATGAGCTTTTGACTCCTTCCTCCATCATTTCTTCTACTCCTGGCCTCCTCAGGAGTAGAAGCAGGTGCTGGCACTGGATGGACAGTCTATCCTCCTCTAGCAGGAAACCTCGCGCACGCAGGAGCATCAGTTGATTTAACTATTTTTTCCCTACACCTGGCAGGTGTCTCTTCAATTCTAGGGGCCATTAACTTCATCACCACAATTATCAACATGAAACCCCCAGCTATTTCCCAATATCAAACACCACTATTCGTCTGAGCCGTTCTAATTACCGCTGTACTTCTTCTTCTCTCCCTTCCAGTCCTAGCTGCCGGAATTACAATGCTTCTCACAGATCGAAATCTAAACACCACCTTCTTCGACCCTGCAGGGGGAGGAGATCCCATCCTCTACCAACACCTATTC
>FADLI125-17|Lutjanus kasmira
CTTTATCTAGTATTTGGTGCTTGAGCCGGAATAGTCGGCACGGCCCTAAGCCTGCTCATCCGAGCAGAACTAAGCCAACCAGGAGCCCTTCTTGGGGACGACCAGATTTATAATGTAATTGTTACAGCACATGCATTTGTAATAATTTTCTTTATAGTAATGCCAATTATGATTGGAGGGTTCGGAAACTGACTAATCCCCCTAATGATCGGGGCCCCTGATATGGCATTCCCCCGAATAAACAACATGAGCTTTTGACTCCTTCCTCCATCATTTCTTCTACTCCTGGCCTCCTCAGGAGTAGAAGCAGGTGCTGGCACTGGATGGACAGTCTATCCTCCTCTAGCAGGAAACCTCGCGCACGCAGGAGCATCAGTTGATTTAACTATTTTTTCCCTACACCTGGCAGGTGTCTCTTCAATTCTAGGGGCCATTAACTTCATCACCACAATTATCAACATGAAACCCCCAGCTATTTCCCAATATCAAACACCACTATTCGTCTGAGCCGTTCTAATTACCGCTGTACTTCTTCTTCTCTCCCTTCCAGTCCTAGCTGCCGGAATTACAATGCTTCTTACAGATCGAAATCTAAACACCACCTTCTTCGACCCTGCAGGGGGAGGAGACCCCATCCTCTACCAACACCTATTC
>FADLI126-17|Lutjanus kasmira
CTTTATCTAGTATTTGGTGCTTGAGCCGGAATAGTCGGCACGGCCCTAAGCCTGCTCATCCGAGCAGAACTAAGCCAACCAGGAGCCCTTCTTGGGGACGACCAGATTTATAATGTAATTGTTACAGCACATGCATTTGTAATAATTTTCTTTATAGTAATGCCAATTATGATTGGAGGGTTCGGAAACTGACTAATCCCCCTAATGATCGGGGCCCCTGATATGGCATTCCCCCGAATAAACAACATGAGCTTTTGACTCCTTCCTCCATCATTTCTTCTACTCCTGGCCTCCTCAGGAGTAGAAGCAGGTGCTGGCACTGGATGGACAGTCTATCCTCCTCTAGCAGGAAACCTCGCGCACGCAGGAGCATCAGTTGATTTAACTATTTTTTCCCTACACCTGGCAGGTGTCTCTTCAATTCTAGGGGCCATTAACTTCATCACCACAATTATCAACATGAAACCCCCAGCTATTTCCCAATATCAAACACCACTATTCGTCTGAGCCGTTCTAATTACCGCTGTACTTCTTCTTCTCTCCCTTCCAGTCCTAGCTGCCGGAATTACAATGCTTCTCACAGATCGAAATCTAAACACCACCTTCTTCGACCCTGCAGGGGGAGGAGATCCCATCCTCTACCAACACCTATTC
>FADLI127-17|Lutjanus lutjanus
CTTTATCTCGTATTCGGTGCTTGAGCCGGTATAGTAGGTACGGCCCTAAGCTTGCTCATTCGAGCAGAATTAAGCCAACCAGGAGCTCTTCTTGGAGACGACCAGATTTATAATGTAATTGTTACAGCACATGCTTTTGTAATAATTTTTTTTATAGTAATGCCAATTATGATCGGAGGGTTTGGAAACTGACTAATCCCACTAATAATCGGGGCCCCTGACATGGCATTTCCTCGAATGAATAACATGAGTTTTTGACTTCTCCCCCCATCATTCCTACTACTACTCGCCTCCTCAGGCGTAGAAGCCGGAGCTGGGACTGGATGAACAGTGTACCCCCCTCTAGCAGGAAATCTTGCACACGCAGGAGCATCTGTTGACCTAACTATTTTCTCCCTTCACCTGGCAGGTGTTTCTTCAATTCTAGGGGCCATCAATTTTATTACAACGATTATTAATATGAAACCCCCTGCTATCTCTCAATATCAGACACCTCTATTCGTTTGAGCCGTTCTAATTACCGCTGTCCTGCTCCTTCTTTCCCTCCCTGTCCTAGCTGCCGGAATTACAATGCTTCTCACAGATCGAAACCTAAATACCACCTTCTTTGACCCAGCAGGAGGAGGAGACCCCATCCTCTACCAGCATCTGTTC
>FADLI128-17|Lutjanus lutjanus
CTTTATCTTGTATTGGGTGCTTGAGCCGGTATAGTAGGTACGGCCCTAAGCTTGCTCATTCGAGCAGAATTAAGCCAACCAGGAGCTCTTCTTGGAGACGACCAGATTTATAATGTAATTGTTACAGCACATGCTTTTGTAATAATTTTTTTTATAGTAATGCCAATTATGATCGGAGGGTTTGGAAACTGACTAATCCCACTAATAATCGGGGCCCCTGACATGGCATTTCCTCGAATGAATAACATGAGTTTTTGACTTCTCCCCCCATCATTCCTACTACTACTCGCCTCCTCAGGCGTAGAAGCCGGAGCTGGGACTGGATGAACAGTGTACCCCCCTCTAGCAGGAAATCTTGCACACGCAGGAGCATCTGTTGACCTAACTATTTTCTCCCTTCACCTGGCAGGTGTTTCTTCAATTCTAGGGGCCATCAATTTTATTACAACGATTATTAATATGAAACCCCCTGCTATCTCTCAATATCAGACACCTCTATTCGTTTGAGCCGTTCTAATTACCGCTGTCCTGCTCCTTCTTTCCCTCCCTGTCCTAGCTGCCGGAATTACAATGCTTCTTACAGATCGAAACCTAAATACCACCTTCTTTGACCCAGCAGGAGGAGGAGACCCCATCCTCTACCAGCATCTGTTC
>FADLI129-17|Lutjanus lutjanus
CTTTATCTTGTATTCGGTGCTTGAGCCGGTATAGTAGGTACGGCCCTAAGCTTGCTCATTCGAGCAGAATTAAGCCAACCAGGAGCTCTTCTTGGAGACGACCAGATTTATAATGTAATTGTTACAGCACATGCTTTTGTAATAATTTTTTTTATAGTAATGCCAATTATGATCGGAGGGTTTGGAAACTGACTAATCCCACTAATAATCGGGGCCCCTGACATGGCATTTCCTCGAATGAATAACATGAGTTTTTGACTTCTCCCCCCATCATTCCTACTACTACTCGCCTCCTCAGGCGTAGAAGCCGGAGCTGGGACTGGATGAACAGTGTACCCCCCTCTAGCAGGAAATCTTGCACACGCAGGAGCATCTGTTGACCTAACTATTTTCTCCCTTCACCTGGCAGGTGTTTCTTCAATTCTAGGGGCCATCAATTTTATTACAACGATTATTAATATGAAACCCCCTGCTATTTCTCAATATCAGACACCTCTATTCGTTTGAGCCGTTCTAATTACCGCTGTCCTGCTCCTTCTTTCCCTCCCTGTCCTAGCTGCCGGAATTACAATGCTTCTCACAGATCGAAACCTAAATACCACCTTCTTTGACCCAGCAGGAGGAGGAGACCCCATCCTCTACCAGCATCTGTTC
>FADLI130-17|Lutjanus lutjanus
CTTTATCTTGTATTCGGTGCTTGGGCCGGTATAGTAGGTACGGCCCTAAGCTTGCTCATTCGAGCAGAATTAAGCCAACCAGGAGCTCTTCTTGGAGACGACCAGATTTATAATGTAATTGTTACAGCACATGCTTTTGTAATAATTTTTTTTATAGTAATGCCAATTATGATCGGAGGGTTTGGAAACTGACTAATCCCACTAATAATCGGGGCCCCTGACATGGCATTTCCTCGAATGAATAACATGAGTTTTTGACTTCTCCCCCCATCATTCCTACTACTACTCGCCTCCTCAGGCGTAGAAGCCGGAGCTGGGACTGGATGAACAGTGTACCCCCCTCTAGCAGGAAATCTTGCACACGCAGGAGCATCTGTTGACCTAACTATTTTCTCCCTTCACCTGGCAGGTGTTTCTTCAATTCTAGGGGCCATCAATTTTATTACAACGATTATTAATATGAAACCCCCTGCTATCTCTCAATATCAGACACCTCTATTCGTTTGAGCCGTTCTAATTACCGCTGTCCTGCTCCTTCTTTCCCTCCCTGTCCTAGCTGCCGGAATTACAATGCTTCTTACAGATCGAAACCTAAATACCACCTTCTTTGACCCAGCAGGAGGAGGAGACCCCATCCTCTACCAGCATCTGTTC
>FADLI131-17|Lutjanus lutjanus
CTTTATCTTGTATTCGGTGCTTGAGCCGGTATAGTAGGTACGGCCCTAAGCTTGCTCATTCGAGCAGAATTAAGCCAACCAGGAGCTCTTCTTGGAGACGACCAGATTTATAATGTAATTGTTACAGCACATGCTTTTGTAATAATTTTTTTTATAGTAATGCCAATTATGATCGGAGGGTTTGGAAACTGACTAATCCCACTAATAATCGGGGCCCCTGACATGGCATTTCCTCGAATGAATAACATGAGTTTTTGACTTCTCCCCCCATCATTCCTACTACTACTCGCCTCCTCAGGCGTAGAAGCCGGAGCTGGGACTGGATGAACAGTGTACCCCCCTCTAGCAGGAAATCTTGCACACGCAGGAGCATCTGTTGACCTAACTATTTTCTCCCTTCACCTGGCAGGTGTTTCTTCAATTCTAGGGGCCATCAATTTTATTACAACGATTATTAATATGAAACCCCCTGCTATTTCTCAATATCAGACACCTCTATTCGTTTGAGCCGTTCTAATTACCGCTGTCCTGCTCCTTCTTTCCCTCCCTGTCCTAGCTGCCGGAATTACAATGCTTCTCACAGATCGAAACCTAAATACCACCTTCTTTGACCCAGCAGGAGGAGGAGACCCCATCCTCTACCAGCATCTGTTC
>FADLI132-17|Lutjanus lutjanus
CTTTATCTTGTATTCGGTGCTTGGGCCGGTATAGTAGGTACGGCCCTAAGCTTGCTCATTCGAGCAGAATTAAGCCAACCAGGAGCTCTTCTTGGAGACGACCAGATTTATAATGTAATTGTTACAGCACATGCTTTTGTAATAATTTTTTTTATAGTAATGCCAATTATGATCGGAGGGTTTGGAAACTGACTAATCCCACTAATAATCGGGGCCCCTGACATGGCATTTCCTCGAATGAATAACATGAGTTTTTGACTTCTCCCCCCATCATTCCTACTACTACTCGCCTCCTCAGGCGTAGAAGCCGGAGCTGGGACTGGATGAACAGTGTACCCCCCTCTAGCAGGAAATCTTGCACACGCAGGAGCATCTGTTGACCTAACTATTTTCTCCCTTCACCTGGCAGGTGTTTCTTCAATTCTAGGGGCCATCAATTTTATTACAACGATTATTAATATGAAACCCCCTGCTATCTCTCAATATCAGACACCTCTATTCGTTTGAGCCGTTCTAATTACCGCTGTCCTGCTCCTTCTTTCCCTCCCTGTCCTAGCTGCCGGAATTACAATGCTTCTTACAGATCGAAACCTAAATACCACCTTCTTTGACCCAGCAGGAGGAGGAGACCCCATCCTCTACCAGCATCTGTTC
>FADLI133-17|Lutjanus rufolineatus
CTCTATCTAGTATTTGGTGCTTGAGCCGGAATAGTCGGCACGGCCCTAAGCCTGCTCATCCGAGCAGAACTGAGCCAACCAGGAGCTCTTCTTGGAGACGACCAGATTTATAATGTAATTGTTACAGCACATGCATTTGTAATAATTTTCTTTATAGTAATGCCAATTATGATTGGAGGGTTCGGAAACTGACTAATCCCCCTAATGATCGGAGCCCCTGATATGGCATTTCCCCGAATAAATAACATGAGCTTTTGACTCCTCCCTCCATCATTTCTTCTACTTCTGGCCTCCTCAGGAGTAGAGGCAGGTGCCGGGACTGGATGAACAGTCTACCCTCCCCTGGCAGGGAACCTCGCACACGCAGGAGCATCAGTTGACCTAACTATTTTCTCCCTACACCTGGCGGGTGTTTCTTCAATTCTAGGGGCCATTAACTTCATTACCACAATTATCAACATGAAACCCCCAGCCATTTCCCAATATCAAACACCGCTATTCGTCTGAGCCGTTCTAATTACCGCTGTCCTGCTCCTTCTTTCCCTTCCCGTCCTAGCTGCCGGAATTACAATGCTTCTTACAGATCGAAATTTAAACACCACCTTCTTCGACCCTGCAGGAGGAGGAGATCCCATTCTCTATCAACACCTGTTC
>FADLI134-17|Lutjanus rufolineatus
CTCTATCTAGTATTTGGTGCTTGAGCCGGAATAGTCGGCACGGCCCTAAGCCTGCTCATCCGAGCAGAACTGAGCCAACCAGGAGCTCTTCTTGGAGACGACCAGATTTATAATGTAATTGTTACAGCACATGCATTTGTAATAATTTTCTTTATAGTAATGCCAATTATGATTGGAGGGTTCGGAAACTGACTAATCCCCCTAATGATCGGAGCCCCTGATATGGCATTTCCCCGAATAAATAACATGAGCTTTTGACTCCTCCCTCCATCATTTCTTCTACTTCTGGCCTCCTCAGGAGTAGAGGCAGGTGCCGGGACTGGATGAACAGTCTACCCTCCCCTGGCAGGGAACCTCGCACACGCAGGAGCATCAGTTGATCTAACTATTTTCTCCCTACACCTGGCGGGCGTTTCTTCAATTCTAGGGGCCATTAACTTCATTACCACAATTATCAACATGAAACCCCCAGCCATTTCCCAATATCAAACACCGCTATTCGTCTGAGCCGTTCTAATTACCGCTGTCCTACTCCTTCTTTCCCTTCCCGTCCTAGCTGCCGGAATTACAATGCTTCTTACAGATCGAAATTTAAACACCACCTTCTTCGACCCTGCGGGAGGAGGAGACCCCATTCTCTACCAACACCTGTTC
>FADLI135-17|Lutjanus rufolineatus
CTCTATCTAGTATTTGGTGCTTGAGCCGGAATAGTCGGCACGGCCCTAAGCCTGCTCATCCGAGCAGAACTGAGCCAACCAGGAGCTCTTCTTGGAGACGACCAGATTTATAATGTAATTGTTACAGCACATGCATTTGTAATAATTTTCTTTATAGTAATGCCAATTATGATTGGAGGGTTCGGAAACTGACTAATCCCCCTAATGATCGGAGCCCCTGATATGGCATTTCCCCGAATAAATAACATGAGCTTTTGACTCCTCCCTCCATCATTTCTTCTACTTCTGGCCTCCTCAGGAGTAGAGGCAGGTGCCGGGACTGGATGAACAGTCTACCCTCCCCTGGCAGGGAACCTCGCACACGCAGGAGCATCAGTTGACCTAACTATTTTCTCCCTACACCTGGCGGGTGTTTCTTCAATTCTAGGGGCCATTAACTTCATTACCACAATTATCAACATGAAACCCCCAGCCATTTCCCAATATCAAACACCGCTATTCGTCTGAGCCGTTCTAATTACCGCTGTCCTGCTCCTTCTTTCCCTTCCCGTCCTAGCTGCCGGAATTACAATGCTTCTTACAGATCGAAATTTAAACACCACCTTCTTCGACCCTGCAGGAGGAGGAGATCCCATTCTCTATCAACACCTGTTC
>FADLI136-17|Lutjanus rufolineatus
CTCTATCTAGTATTTGGTGCTTGAGCCGGAATAGTCGGCACGGCCCTAAGCCTGCTCATCCGAGCAGAACTGAGCCAACCAGGAGCTCTTCTTGGAGACGACCAGATTTATAATGTAATTGTTACAGCACATGCATTTGTAATAATTTTCTTTATAGTAATGCCAATTATGATTGGAGGGTTCGGAAACTGACTAATCCCCCTAATGATCGGAGCCCCTGATATGGCATTTCCCCGAATAAATAACATGAGCTTTTGACTCCTCCCTCCATCATTTCTTCTACTTCTGGCCTCCTCAGGAGTAGAGGCAGGTGCCGGGACTGGATGAACAGTCTACCCTCCCCTGGCAGGGAACCTCGCACACGCAGGAGCATCAGTTGACCTAACTATTTTCTCCCTACACCTGGCGGGTGTTTCTTCAATTCTAGGGGCCATTAACTTCATTACCACAATTATCAACATGAAACCCCCAGCCATTTCCCAATATCAAACACCGCTATTCGTCTGAGCCGTTCTAATTACCGCCGTCCTGCTCCTTCTTTCCCTTCCCGTCCTAGCTGCCGGAATTACAATGCTTCTTACAGATCGAAATTTAAACACCACCTTCTTCGACCCTGCAGGGGGAGGAGATCCCATTCTCTATCAACACCTGTTC
>FADLI137-17|Lutjanus rufolineatus
CTCTATCTAGTATTTGGTGCTTGAGCCGGAATAGTCGGCACGGCCCTAAGCCTGCTCATCCGAGCAGAATTGAGCCAACCAGGAGCTCTTCTTGGAGACGACCAGATTTATAATGTAATTGTTACAGCACATGCATTTGTAATAATTTTCTTTATAGTAATGCCAATTATGATTGGAGGGTTCGGAAACTGACTAATCCCCCTAATGATCGGAGCCCCTGATATGGCATTTCCCCGAATAAATAACATGAGCTTTTGACTCCTCCCTCCATCATTTCTTCTACTTCTGGCCTCCTCAGGAGTAGAGGCAGGTGCCGGGACTGGATGAACAGTCTACCCTCCCCTGGCAGGGAACCTCGCACACGCAGGAGCATCAGTTGACCTAACTATTTTCTCCCTACACCTGGCGGGTGTCTCTTCAATTCTAGGGGCCATTAACTTCATTACCACAATTATCAACATGAAACCCCCAGCCATTTCCCAATATCAAACACCGCTATTCGTCTGAGCCGTTCTAATTACCGCCGTCCTGCTCCTTCTTTCCCTTCCCGTCCTAGCTGCCGGAATTACAATGCTTCTTACAGATCGAAATTTAAACACCACCTTCTTCGACCCTGCAGGAGGAGGAGATCCCATTCTCTATCAACACCTGTTC
>FADLI138-17|Lutjanus rufolineatus
CTCTATCTAGTATTTGGTGCTTGAGCCGGAATAGTCGGCACGGCCCTAAGCCTGCTCATCCGAGCAGAACTGAGCCAACCAGGAGCTCTTCTTGGAGACGACCAGATTTATAATGTAATTGTTACAGCACATGCATTTGTAATAATTTTCTTTATAGTAATGCCAATTATGATTGGAGGGTTCGGAAACTGACTAATCCCCCTAATGATCGGAGCCCCTGATATGGCATTTCCCCGAATAAATAACATGAGCTTTTGACTCCTCCCTCCATCATTTCTTCTACTTCTGGCCTCCTCAGGAGTAGAGGCAGGTGCCGGGACTGGATGAACAGTCTACCCTCCCCTGGCAGGGAACCTCGCACACGCAGGAGCATCAGTTGACCTAACTATTTTCTCCCTACACCTGGCGGGTGTTTCTTCAATTCTAGGGGCCATTAACTTCATTACCACAATTATCAACATGAAACCCCCAGCCATTTCCCAATATCAAACACCGCTATTCGTCTGAGCCGTTCTAATTACCGCTGTCCTGCTCCTTCTTTCCCTTCCCGTCCTAGCTGCCGGAATTACAATGCTTCTTACAGATCGAAATTTAAACACCACCTTCTTCGACCCTGCAGGAGGAGGAGATCCCATTCTCTATCAACACCTGTTC
>FADLI139-17|Lutjanus rufolineatus
CTCTATCTAGTATTTGGTGCTTGAGCCGGAATAGTCGGCACGGCCCTAAGCCTGCTCATCCGAGCAGAACTGAGCCAACCAGGAGCTCTTCTTGGAGACGACCAGATTTATAATGTAATTGTTACAGCACATGCATTTGTAATAATTTTCTTTATAGTAATGCCAATTATGATTGGAGGGTTCGGAAACTGACTAATCCCCCTAATGATCGGAGCCCCTGATATGGCATTTCCCCGAATAAATAACATGAGCTTTTGACTCCTCCCTCCATCATTTCTTCTACTTCTGGCCTCCTCAGGAGTAGAGGCAGGTGCCGGGACTGGATGAACAGTCTACCCTCCCCTGGCAGGGAACCTCGCACACGCAGGAGCATCAGTTGACCTAACTATTTTCTCCCTACACCTGGCGGGTGTTTCTTCAATTCTAGGGGCCATTAACTTCATTACCACAATTATCAACATGAAACCCCCAGCCATTTCCCAGTATCAAACACCGCTATTCGTCTGAGCCGTTCTAATTACCGCTGTCCTGCTCCTTCTTTCCCTTCCCGTCCTAGCTGCCGGAATTACAATGCTTCTTACAGATCGAAATTTAAACACCACCTTCTTCGACCCTGCAGGAGGAGGAGATCCCATTCTCTATCAACACCTGTTC
>FADLI140-17|Lutjanus rufolineatus
CTCTATCTAGTATTTGGTGCTTGAGCCGGAATAGTCGGCACGGCCCTAAGCCTGCTCATCCGAGCAGAACTGAGCCAACCAGGAGCTCTTCTTGGAGACGACCAGATTTATAATGTAATTGTTACAGCACATGCATTTGTAATAATTTTCTTTATAGTAATGCCAATTATGATTGGAGGGTTCGGAAATTGACTAATCCCCCTAATGATCGGAGCCCCTGATATGGCATTTCCCCGAATAAATAACATGAGCTTTTGACTCCTCCCTCCATCATTTCTTCTACTTCTGGCCTCCTCAGGAGTAGAGGCAGGTGCCGGGACTGGATGAACAGTCTACCCTCCCCTGGCAGGGAACCTCGCACACGCAGGAGCATCAGTTGATCTAACTATTTTCTCCCTACACCTGGCGGGCGTTTCTTCAATTCTAGGGGCCATTAACTTCATTACCACAATTATCAACATGAAACCCCCAGCCATTTCCCAATATCAAACACCGCTATTCGTCTGAGCCGTTCTAATTACCGCTGTCCTACTCCTTCTTTCCCTTCCCGTCCTAGCTGCCGGAATTACAATGCTTCTTACAGATCGAAATTTAAACACCACCTTCTTCGACCCTGCGGGAGGAGGAGACCCCATTCTCTACCAACACCTGTTC
>FADLI141-17|Melichthys indicus
CTATACTTGATTTTTGGTGCTTGAGCTGGGATAGTAGGCACAGCTTTAAGCTTATTAATCCGAGCAGAACTAAGCCAGCCAGGCGCTCTCTTGGGAGACGACCAAATTTATAATGTAATCGTTACAGCACATGCTTTCGTAATAATCTTCTTTATAGTAATGCCAATTATAATTGGAGGATTTGGAAACTGACTCGTCCCTCTAATAATTGGAGCCCCTGACATAGCATTTCCCCGAATGAATAACATGAGCTTTTGGCTTCTACCCCCTTCACTTCTTCTGCTCCTTGCCTCTTCAAGCGTAGAAGCAGGGGCTGGGACTGGATGAACCGTGTACCCCCCTCTTGCGGGAAACCTGGCCCACGCAGGAGCCTCCGTAGACTTAACTATCTTTTCACTACATCTAGCAGGTATTTCATCTATTCTAGGAGCAATTAACTTCATCACCACAATTATTAATATGAAACCCCCCGCTATTTCCCAATACCAAACGCCTTTATTTGTTTGAGCCGTCCTAATTACAGCAGTCCTTCTTCTCCTGTCTCTCCCTGTACTAGCCGCCGGAATCACAATATTACTTACTGATCGAAATTTAAACACCACATTCTTTGACCCTGCTGGAGGAGGAGACCCAATTCTTTACCAGCACTTATTC
>FADLI142-17|Melichthys indicus
CTATACTTGATTTTTGGTGCTTGAGCTGGGATAGTAGGCACAGCTTTAAGCTTATTAATCCGAGCAGAACTAAGCCAGCCAGGCGCTCTCTTGGGAGACGACCAAATTTATAATGTAATCGTTACAGCACATGCTTTCGTAATAATCTTCTTTATAGTAATGCCAATTATAATTGGAGGATTTGGAAACTGACTCGTCCCTCTAATAATTGGAGCCCCTGACATAGCATTTCCCCGAATGAATAACATGAGCTTTTGGCTTCTACCCCCTTCACTTCTTCTGCTCCTTGCCTCTTCAAGCGTAGAAGCAGGGGCTGGGACTGGATGAACCGTGTACCCCCCTCTTGCGGGAAACCTGGCCCACGCAGGGGCCTCCGTAGACTTAACTATCTTTTCACTACATCTAGCAGGTATTTCATCTATTCTAGGAGCAATTAACTTCATCACCACAATTATTAATATGAAACCCCCCGCTATTTCCCAATACCAAACGCCTTTATTTGTTTGAGCCGTCCTAATTACAGCAGTCCTTCTTCTCCTGTCTCTCCCTGTACTAGCCGCCGGAATCACAATATTACTTACTGATCGAAATTTAAACACCACATTCTTTGACCCTGCTGGAGGAGGAGACCCAATTCTTTACCAGCACTTATTC
>FADLI143-17|Mulloidichthys vanicolensis
CTCTACCTAGTCTTTGGTGCCTGAGCCGGAATGGTAGGAACGGCTTTAAGCCTTCTTATTCGTGCTGAGCTTAGTCAACCCGGCGCTCTCCTAGGCGACGATCAGATCTACAACGTAATTGTTACAGCACACGCCTTTGTAATAATTTTCTTTATGGTCATGCCAATCATGATTGGCGGGTTCGGTAACTGACTGATCCCTCTTATGATTGGAGCCCCAGATATGGCCTTCCCACGAATGAACAACATGAGCTTCTGACTCCTTCCCCCTTCTTTCCTACTCCTACTCGCCTCTTCAGGTGTTGAAGCCGGGGCTGGGACTGGATGAACCGTTTATCCCCCTCTAGCAGGCAATCTGGCCCACGCCGGAGCCTCAGTAGACCTAACCATCTTCTCCCTCCACCTAGCGGGGATCTCTTCTATTCTAGGGGCCATTAATTTTATTACCACAATTATTAATATGAAACCCCCAGCAATTTCGCAGTACCAGACACCTCTATTTGTCTGAGCCGTCCTAATTACAGCTGTCCTTCTTCTTCTGTCGCTCCCTGTCCTTGCTGCCGGCATCACAATGCTACTCACAGACCGAAACTTAAATACAACCTTCTTCGACCCAGCAGGCGGAGGTGACCCAATCCTTTACCAACACCTGTTC
>FADLI144-17|Mulloidichthys vanicolensis
CTCTACCTAGTCTTTGGTGCCTGAGCCGGAATGGTAGGAACGGCTTTAAGCCTTCTTATTCGTGCTGAGCTTAGTCAACCCGGCGCTCTCCTAGGCGACGATCAGATCTACAACGTAATTGTTACAGCACACGCCTTTGTAATAATTTTCTTTATGGTCATGCCAATCATGATTGGCGGGTTCGGTAACTGACTGATCCCTCTTATGATTGGAGCCCCAGATATGGCCTTCCCACGAATGAACAACATGAGCTTCTGACTCCTTCCCCCTTCTTTCCTACTCCTACTCGCCTCTTCAGGTGTTGAAGCCGGGGCTGGGACTGGATGAACCGTTTATCCCCCTCTAGCAGGCAATCTGGCCCACGCCGGAGCCTCAGTAGACCTAACCATCTTCTCCCTCCACCTAGCGGGGATCTCTTCTATTCTAGGGGCCATTAATTTTATTACCACAATTATTAATATGAAACCCCCAGCAATTTCGCAGTACCAGACACCTCTATTTGTCTGAGCCGTCCTAATTACAGCTGTCCTTCTTCTTCTGTCACTCCCTGTCCTTGCTGCCGGCATCACAATGCTACTCACAGACCGAAACTTAAATACAACCTTCTTCGACCCAGCAGGCGGAGGTGACCCAATCCTTTACCAACACCTGTTC
>FADLI145-17|Mulloidichthys vanicolensis
CTCTACCTAGTCTTTGGTGCCTGAGCCGGAATGGTAGGAACGGCTTTAAGCCTTCTTATTCGTGCTGAGCTTAGTCAACCCGGCGCTCTCCTAGGCGACGATCAGATCTACAACGTAATTGTTACAGCACACGCCTTTGTAATAATTTTCTTTATGGTCATGCCAATCATGATTGGCGGGTTCGGTAACTGACTGATCCCTCTTATGATTGGAGCCCCAGATATGGCCTTCCCACGAATGAACAACATGAGCTTCTGACTCCTTCCCCCTTCTTTCCTACTCCTACTCGCCTCTTCAGGTGTTGAAGCCGGAGCTGGGACTGGATGAACTGTTTATCCCCCTCTAGCAGGCAATCTGGCCCACGCCGGAGCCTCAGTAGACCTAACCATCTTCTCCCTCCACCTAGCGGGGATCTCTTCTATTCTAGGGGCCATTAATTTTATTACCACAATTATTAATATGAAACCCCCAGCAATTTCGCAGTACCAGACACCTCTATTTGTCTGAGCCGTCCTAATTACAGCTGTCCTTCTTCTTCTGTCGCTCCCTGTCCTTGCTGCCGGCATCACAATGCTACTCACAGACCGAAACTTAAATACAACCTTCTTCGACCCAGCAGGCGGAGGTGACCCAATCCTTTACCAACACCTGTTC
>FADLI146-17|Mulloidichthys vanicolensis
CTCTACCTAGTCTTTGGTGCCTGAGCCGGAATGGTAGGAACGGCTTTAAGCCTTCTTATTCGTGCTGAGCTTAGTCAACCCGGCGCTCTCCTAGGCGACGATCAGATCTACAACGTAATTGTTACAGCACACGCCTTTGTAATAATTTTCTTTATGGTCATGCCAATCATGATTGGCGGGTTCGGTAACTGACTGATCCCTCTTATGATTGGAGCCCCAGATATGGCCTTCCCACGAATGAACAACATGAGCTTCTGACTCCTTCCCCCTTCTTTCCTACTCCTACTCGCCTCTTCAGGTGTTGAAGCCGGGGCTGGGACTGGATGAACCGTTTATCCCCCTCTAGCAGGCAATCTGGCCCACGCCGGAGCCTCAGTAGACCTAACCATCTTCTCCCTCCACCTAGCGGGGATCTCTTCTATTCTAGGGGCCATTAATTTTATTACCACAATTATTAATATGAAACCCCCAGCAATTTCGCAGTACCAGACACCTCTATTTGTCTGAGCCGTCCTAATTACAGCTGTCCTTCTTCTTCTGTCGCTCCCTGTCCTTGCTGCCGGCATCACAATGCTACTCACAGACCGAAACTTAAATACAACCTTCTTCGACCCAGCAGGCGGAGGTGACCCAATCCTTTACCAACACCTGTTC
>FADLI147-17|Myripristis adusta
CTCTACTTAGTATTTGGCGCCTGAGCCGGGATGGTCGGCACCGCACTAAGCCTTCTTATCCGAGCTGAGCTTAGCCAACCCGGAGCTCTTCTGGGCGACGACCAGATTTATAACGTAATCGTTACAGCACACGCATTTGTAATAATTTTCTTTATAGTAATGCCAATCATGATCGGAGGTTTCGGAAACTGACTTATCCCTCTAATGATTGGTGCCCCCGACATGGCATTCCCTCGAATAAACAATATGAGCTTCTGACTACTCCCTCCTTCCTTCCTACTCCTCCTGGCCTCCTCAGGGGTAGAGGCCGGAGCCGGAACAGGATGAACTGTATACCCGCCTCTAGCAGGAAACCTGGCCCACGCAGGAGCTTCCGTTGATCTTACCATCTTCTCACTTCATCTAGCAGGTATCTCCTCAATTCTAGGGGCAATCAACTTCATCACAACAATTATTAATATGAAACCTCCAGCCATCTCTCAGTACCAAACACCTCTGTTTGTTTGAGCTGTTCTAATTACGGCTGTCCTTCTTCTCCTATCCCTTCCTGTTCTTGCCGCTGGCATCACTATGCTTCTAACTGACCGAAACCTAAATACCACCTTCTTCGACCCAGCTGGAGGTGGAGACCCAATCCTTTATCAACACCTGTTC
>FADLI148-17|Myripristis adusta
CTCTACTTAGTATTTGGCGCCTGAGCCGGGATGGTCGGCACCGCACTAAGCCTTCTTATCCGAGCTGAGCTTAGCCAACCCGGAGCTCTTCTGGGCGACGACCAGATTTATAACGTAATCGTTACAGCACACGCATTTGTAATAATTTTCTTTATAGTAATGCCAATCATGATCGGAGGTTTCGGAAACTGACTTATCCCTCTAATGATTGGTGCCCCCGACATGGCATTCCCTCGAATAAACAATATGAGCTTCTGACTACTCCCTCCTTCCTTCCTACTCCTCCTGGCCTCCTCAGGGGTAGAGGCCGGAGCCGGAACAGGATGAACTGTATACCCGCCTCTAGCAGGAAACCTGGCCCACGCAGGAGCTTCCGTTGATCTTACCATCTTCTCACTTCATCTAGCAGGTATCTCCTCAATTCTAGGGGCAATCAACTTCATCACAACAATTATTAATATGAAACCTCCAGCCATCTCTCAGTACCAAACACCTCTGTTTGTTTGAGCTGTTCTAATTACGGCTGTCCTTCTTCTCCTATCCCTTCCTGTTCTTGCCGCTGGCATCACTATGCTTCTAACTGACCGAAACCTAAATACTACCTTCTTCGACCCAGCTGGAGGTGGAGACCCAATCCTTTATCAACACCTGTTC
>FADLI149-17|Myripristis adusta
CTCTACTTAGTATTTGGCGCCTGAGCCGGGATGGTCGGCACCGCACTAAGCCTTCTTATCCGAGCTGAGCTTAGCCAACCCGGAGCTCTTCTGGGCGACGACCAGATTTATAACGTAATCGTTACAGCACACGCATTTGTAATAATTTTCTTTATAGTAATGCCAATCATGATCGGAGGTTTCGGAAACTGACTTATCCCTCTAATGATTGGTGCCCCCGACATGGCATTCCCTCGAATAAACAATATGAGCTTCTGACTACTCCCTCCTTCCTTCCTACTCCTCCTGGCCTCCTCAGGGGTAGAGGCCGGAGCCGGAACAGGATGAACTGTATACCCGCCTCTAGCAGGAAACCTGGCCCACGCAGGAGCTTCCGTTGATCTTACCATCTTCTCACTTCATCTAGCAGGTATCTCCTCAATTCTAGGGGCAATCAACTTCATCACAACAATTATTAATATGAAACCTCCAGCCATCTCTCAGTACCAAACACCTCTGTTTGTTTGAGCTGTTCTAATTACGGCTGTCCTTCTTCTCCTATCCCTTCCTGTTCTTGCCGCTGGCATCACTATGCTTCTAACTGACCGAAACCTAAATACCACCTTCTTCGACCCAGCTGGAGGTGGAGACCCAATCCTTTATCAACACCTGTTC
>FADLI150-17|Myripristis adusta
CTCTACTTAGTATTTGGCGCCTGAGCCGGGATGGTCGGCACCGCACTAAGCCTTCTTATCCGAGCTGAGCTTAGCCAACCCGGAGCTCTTCTGGGCGACGACCAGATTTATAACGTAATCGTTACAGCACACGCATTTGTAATAATTTTCTTTATAGTAATGCCAATCATGATCGGAGGTTTCGGAAACTGACTTATCCCTCTAATGATTGGTGCCCCCGACATGGCATTCCCTCGAATAAACAATATGAGCTTCTGACTACTCCCTCCTTCCTTCCTACTCCTCCTGGCCTCCTCAGGGGTAGAGGCCGGAGCCGGAACAGGATGAACTGTATACCCGCCTCTAGCAGGAAACCTGGCCCACGCAGGAGCTTCCGTTGATCTTACCATCTTCTCACTTCATCTAGCAGGTATCTCCTCAATTCTAGGGGCAATCAACTTCATCACAACAATTATTAATATGAAACCTCCAGCCATCTCTCAGTACCAAACACCTCTGTTTGTTTGAGCTGTTCTAATTACGGCTGTCCTTCTTCTCCTATCCCTTCCTGTTCTTGCCGCTGGCATCACTATGCTTCTAACTGACCGAAACCTAAATACTACCTTCTTCGACCCAGCTGGAGGTGGAGACCCAATCCTTTATCAACACCTGTTC
>FADLI151-17|Myripristis adusta
CTCTACTTAGTATTTGGCGCCTGAGCCGGGATGGTCGGCACCGCACTAAGCCTTCTTATCCGAGCTGAGCTTAGCCAACCCGGAGCTCTTCTGGGCGACGACCAGATTTATAACGTAATCGTTACAGCACACGCATTTGTAATAATTTTCTTTATAGTAATGCCAATCATGATCGGAGGTTTCGGAAACTGACTTATCCCTCTAATGATTGGTGCCCCCGACATGGCATTCCCTCGAATAAACAATATGAGCTTCTGACTACTCCCTCCTTCCTTCCTACTCCTCCTGGCCTCCTCAGGGGTAGAGGCCGGAGCCGGAACAGGATGAACTGTATACCCGCCTCTAGCAGGAAACCTGGCCCACGCAGGAGCTTCCGTTGATCTTACCATCTTCTCACTTCATCTAGCAGGTATCTCCTCAATTCTAGGGGCAATCAACTTCATCACAACAATTATTAATATGAAACCTCCAGCCATCTCTCAGTACCAAACACCTCTGTTTGTTTGAGCTGTTCTAATTACGGCTGTCCTTCTTCTCCTATCCCTTCCTGTTCTTGCCGCTGGCATCACTATGCTTCTAACTGACCGAAACCTAAATACTACCTTCTTCGACCCAGCTGGAGGTGGAGACCCAATCCTTTATCAACACCTGTTC
>FADLI152-17|Myripristis berndti
CTCTACTTAGTATTTGGCGCCTGAGCCGGGATGGTCGGCACCGCTCTAAGCCTTCTCATTCGAGCTGAGCTTAGCCAACCCGGAGCTCTTCTGGGCGACGACCAGATTTACAACGTAATCGTTACGGCACACGCATTTGTAATAATTTTCTTTATAGTAATGCCAATCATGATTGGAGGTTTCGGAAACTGACTTATCCCCCTAATGATCGGCGCCCCCGACATGGCATTCCCTCGAATAAACAACATGAGCTTCTGACTACTCCCTCCTTCCTTCCTACTCCTCCTGGCCTCCTCAGGGGTAGAAGCTGGGGCTGGAACAGGATGAACTGTCTACCCACCTCTAGCAGGAAACTTAGCCCACGCAGGAGCTTCCGTTGATCTAACCATCTTCTCACTTCATCTAGCTGGTATCTCCTCAATTCTAGGGGCCATCAACTTCATCACAACGATCATTAATATGAAACCTCCAGCCATCTCTCAATACCAAACACCCCTGTTTGTTTGAGCTGTTCTAATTACGGCTGTCCTTCTTCTTCTATCCCTCCCTGTCCTTGCTGCTGGCATTACCATACTCCTAACCGATCGAAACCTAAACACCACCTTCTTCGACCCAGCTGGGGGTGGAGACCCAATCCTTTATCAACACCTGTTC
>FADLI153-17|Myripristis berndti
CTCTACTTAGTATTTGGCGCGTGAGCCGGGATGGTCGGCACCGCTCTAAGCCTTCTCATTCGAGCTGAGCTTAGCCAACCCGGAGCTCTTCTGGGCGACGACCAGATTTACAACGTAATCGTTACGGCACACGCATTTGTAATAATTTTCTTTATAGTAATGCCAATCATGATTGGAGGTTTCGGAAACTGACTTATCCCCCTAATGATCGGCGCCCCCGACATGGCATTCCCTCGAATAAACAACATGAGCTTCTGACTACTCCCTCCTTCCTTCCTACTCCTCCTGGCCTCCTCAGGGGTAGAAGCTGGGGCTGGAACAGGATGAACTGTCTACCCACCTCTAGCAGGAAACTTAGCCCACGCAGGAGCTTCCGTTGATCTAACCATCTTCTCACTTCATCTAGCTGGTATCTCCTCAATTCTAGGGGCCATCAACTTCATCACAACGATCATTAATATGAAACCTCCAGCCATCTCTCAATACCAAACACCTCTGTTTGTTTGAGCTGTTCTAATTACGGCTGTCCTTCTTCTTCTATCCCTCCCTGTCCTTGCTGCTGGCATTACCATGCTCCTAACCGATCGAAACCTAAACACCACCTTCTTCGACCCAGCTGGGGGTGGAGACCCAATCCTTTATCAACACCTGTTC
>FADLI154-17|Myripristis berndti
CTCTACTTAGTATTTGGCGCGTGAGCCGGGATGGTCGGCACCGCTGTAAGCCTTATCATTCGAGCTGAGCTTAGCCAACCCGGAGCTCTTGTGGGCGACGACCAGATTTACAACGTAATCGTTACGGCACACGCATTTGTAATAATTTTCTTTATAGTAATGCCAATCATGATTGGAGGTTTCGGAAACTGACTTATCCCCCTAATGATCGGCGCCCCCGACATGGCATTCCCTCGAATAAACAACATGAGCTTCTGACTACTCCCTCCTTCCTTCCTACTCCTCCTGGCCTCCTCAGGGGTAGAAGCTGGGGCTGGAACAGGATGAACTGTCTACCCACCTCTAGCAGGAAACTTAGCCCACGCAGGAGCTTCCGTTGATCTAACCATCTTCTCACTTCATCTAGCTGGTATCTCCTCAATTCTAGGGGCCATCAACTTCATCACAACGATCATTAATATGAAACCTCCAGCCATCTCTCAATACCAAACACCCCTGTTTGTTTGAGCTGTTCTAATTACGGCTGTCCTTCTTCTTCTATCCCTCCCTGTCCTTGCTGCTGGCATTACCATGCTCCTAACCGATCGAAACCTAAACACCACCTTCTTCGACCCAGCTGGGGGTGGAGACCCAATCCTTTATCAACACCTGTGC
>FADLI155-17|Myripristis berndti
CTCTACTTAGTATTTGGCGCCTGAGCCGGGATGGTCGGCACCGCTCTAAGCCTTCTCATTCGAGCTGAGCTTAGCCAACCCGGAGCTCTTCTGGGCGACGACCAGATTTACAACGTAATCGTTACGGCACACGCATTTGTAATAATTTTCTTTATAGTAATGCCAATCATGATTGGAGGTTTCGGAAACTGACTTATCCCCCTAATGATCGGCGCCCCCGACATGGCATTCCCTCGAATAAACAACATGAGCTTCTGACTACTCCCTCCTTCCTTCCTACTCCTCCTGGCCTCCTCAGGGGTAGAAGCTGGGGCTGGAACAGGATGAACTGTCTACCCACCTCTAGCAGGAAACTTAGCCCACGCAGGAGCTTCCGTTGATCTAACCATCTTCTCACTTCATCTAGCTGGTATCTCCTCAATTCTAGGGGCCATCAACTTCATCACAACGATCATTAATATGAAACCTCCAGCCATCTCTCAATACCAAACACCTCTGTTTGTTTGAGCTGTTCTAATTACGGCTGTCCTTCTTCTTCTATCCCTCCCTGTCCTTGCTGCTGGCATTACCATGCTCCTAACCGATCGAAACCTAAACACCACCTTCTTCGACCCAGCTGGGGGTGGAGACCCAATCCTTTATCAACACCTGTTC
>FADLI156-17|Myripristis berndti
CTCTACTTAGTATTTGGCGCCTGAGCCGGGATGGTCGGCACCGCTCTAAGCCTTCTCATTCGAGCTGAGCTTAGCCAACCCGGAGCTCTTCTGGGCGACGACCAGATTTACAACGTAATCGTTACGGCACACGCATTTGTAATAATTTTCTTTATAGTAATGCCAATCATGATTGGAGGTTTCGGAAACTGACTTATCCCCCTAATGATCGGCGCCCCCGACATGGCATTCCCTCGAATAAACAACATGAGCTTCTGACTACTCCCTCCTTCCTTCCTACTCCTCCTGGCCTCCTCAGGGGTAGAAGCTGGGGCTGGAACAGGATGAACTGTCTACCCACCTCTAGCAGGAAACTTAGCCCACGCAGGAGCTTCCGTTGATCTAACCATCTTCTCACTTCATCTAGCTGGTATCTCCTCAATTCTAGGGGCCATCAACTTCATCACAACGATCATTAATATGAAACCTCCAGCCATCTCTCAATACCAAACACCTCTGTTTGTTTGAGCTGTTCTAATTACGGCTGTCCTTCTTCTTCTATCCCTCCCTGTCCTTGCTGCTGGCATTACCATGCTCCTAACCGATCGAAACCTAAACACCACCTTCTTCGACCCAGCTGGGGGTGGAGACCCAATCCTTTATCAACACCTGTTC
>FADLI158-17|Myripristis berndti
CTCTACTTAGTATTTGGCGCCTGAGCCGGGATGGTCGGCACCGCTCTAAGCCTTCTCATTCGAGCTGAGCTTAGCCAACCCGGAGCTCTTCTGGGCGACGACCAGATTTACAACGTAATCGTTACGGCACACGCATTTGTAATAATTTTCTTTATAGTAATGCCAATCATGATTGGAGGTTTCGGAAACTGACTTATCCCCCTAATGATCGGCGCCCCCGACATGGCATTCCCTCGAATAAACAACATGAGCTTCTGACTACTCCCTCCTTCCTTCCTACTCCTCCTGGCCTCCTCAGGGGTAGAAGCTGGGGCTGGAACAGGATGAACTGTCTACCCACCTCTAGCAGGAAACTTAGCCCACGCAGGAGCTTCCGTTGATCTAACCATCTTCTCACTTCATCTAGCTGGTATCTCCTCAATTCTAGGGGCCATCAACTTCATCACAACGATCATTAATATGAAACCTCCAGCCATCTCTCAATACCAAACACCCCTGTTTGTTTGAGCTGTTCTAATTACGGCTGTCCTTCTTCTTCTATCCCTCCCTGTCCTTGCTGCTGGCATTACCATGCTCCTAACCGATCGAAACCTAAACACCACCTTCTTCGACCCAGCTGGGGGTGGAGACCCAATCCTTTATCAACACCTGTTC
>FADLI159-17|Myripristis berndti
CTCTACTTAGTATTTGGCGCCTGAGCCGGGATGGTCGGCACCGCTCTAAGCCTTCTCATTCGAGCTGAGCTTAGCCAACCCGGAGCTCTTCTGGGCGACGACCAGATTTACAACGTAATCGTTACGGCACACGCATTTGTAATAATTTTCTTTATAGTAATGCCAATCATGATTGGAGGTTTCGGAAACTGACTTATCCCCCTAATGATCGGCGCCCCCGACATGGCATTCCCTCGAATAAACAACATGAGCTTCTGACTACTCCCTCCTTCCTTCCTACTCCTCCTGGCCTCCTCAGGGGTAGAAGCTGGGGCTGGAACAGGATGAACTGTCTACCCACCTCTAGCAGGAAACTTAGCCCACGCAGGAGCTTCCGTTGATCTAACCATCTTCTCACTTCATCTAGCTGGTATCTCCTCAATTCTAGGGGCCATCAACTTCATCACAACGATCATTAATATGAAACCTCCAGCCATCTCTCAATACCAAACACCTCTGTTTGTTTGAGCTGTTCTAATTACGGCTGTCCTTCTTCTTCTATCCCTCCCTGTCCTTGCTGCTGGCATTACCATGCTCCTAACCGATCGAAACCTAAACACCACCTTCTTCGACCCAGCTGGGGGTGGAGACCCAATCCTTTATCAACACCTGTTC
>FADLI161-17|Myripristis murdjan
ATCTACTTAGTATTCGGTGCGTGAGCCGGGATGATCGGCACCGCTCTAAGCCTTCTCATTCGAGCTGAGCTTAGCCAACCCGGAGCTCTTCTGGGCGACGACCAGATCTATAACGTAATCGTTACGGCACACGCATTTGTAATAATTTTCTTTATAGTAATGCCAATCATGATTGGAGGCTTCGGAAATTGACTTATTCCTCTAATGATCGGCGCCCCCGACATGGCATTCCCTCGAATAAACAATATAAGCTTCTGACTACTCCCTCCTTCCTTTCTACTCCTCCTGGCTTCCTCAGGGGTAGAAGCCGGAGCTGGGACAGGATGAACTGTCTACCCGCCCTTAGCAGGAAACTTAGCCCACGCAGGAGCTTCCGTTGATCTAACCATCTTCTCACTTCATCTAGCAGGGATCTCCTCAATTCTAGGGGCCATCAACTTCATCACAACAATTATTAACATGAAACCTCCAGCCATCTCTCAATACCAAACACCTCTGTTTGTTTGAGCTGTTCTAATTACGGCTGTCCTTCTTCTCCTATCCCTTCCTGTACTTGCTGCTGGCATCACCATGCTTCTAACTGACCGAAACCTAAACACCACCTTCTTTGACCCAGCTGGAGGTGGAGACCCAATCCTCTATCAACATCTGTTC
>FADLI162-17|Myripristis violacea
CTCTACTTAGTATTTGGCGCCTGAGCCGGGATGGTCGGCACCGCTCTAAGCCTTCTCATTCGAGCTGAGCTTAGCCAACCCGGAGCACTTCTGGGCGACGACCAGATTTATAACGTAATCGTTACGGCACACGCATTTGTAATAATTTTCTTTATAGTAATGCCAATCATGATCGGAGGTTTCGGAAACTGACTTATTCCCCTAATGATCGGCGCCCCCGACATGGCATTCCCTCGAATAAACAACATGAGCTTCTGACTACTCCCTCCTTCCTTCCTACTCCTCCTGGCCTCATCAGGGGTAGAAGCCGGAGCCGGAACAGGATGAACTGTATACCCGCCTCTAGCAGGAAACCTAGCCCACGCAGGGGCTTCCGTTGATCTCACCATCTTCTCACTTCACCTAGCAGGTATCTCCTCAATTCTAGGGGCTATCAACTTTATTACAACAATTATTAATATGAAACCTCCAGCCATCTCTCAATACCAAACACCTCTGTTTGTTTGAGCTGTTCTAATTACGGCTGTCCTTCTTCTCCTATCCCTCCCTGTCCTTGCTGCTGGCATCACTATGCTTCTAACTGACCGAAACCTAAACACTACCTTCTTCGACCCAGCTGGAGGTGGAGACCCAATCCTTTACCAACACCTGTTC
>FADLI163-17|Myripristis violacea
CTCTACTTAGTATTTGGCGCCTGAGCCGGGATGGTCGGCACCGCTCTAAGCCTTCTCATTCGAGCTGAGCTTAGCCAACCCGGAGCACTTCTGGGCGACGACCAGATTTATAACGTAATCGTTACGGCACACGCATTTGTAATAATTTTCTTTATAGTAATGCCAATCATGATCGGAGGTTTCGGAAACTGACTTATTCCCCTAATGATCGGCGCCCCCGACATGGCATTCCCTCGAATAAACAACATGAGCTTCTGACTACTCCCTCCTTCCTTCCTACTCCTCCTGGCCTCATCAGGGGTAGAAGCCGGAGCCGGAACAGGATGAACTGTATACCCGCCTCTAGCAGGAAACCTAGCCCACGCAGGGGCTTCCGTTGATCTCACCATCTTCTCACTTCACCTAGCAGGTATCTCCTCAATTCTAGGGGCTATCAACTTTATTACAACAATTATTAATATGAAACCTCCAGCCATCTCTCAATACCAAACACCTCTGTTTGTTTGAGCTGTTCTAATTACGGCTGTCCTTCTTCTCCTATCCCTCCCTGTCCTTGCTGCTGGCATCACTATGCTTCTAACTGACCGAAACCTAAACACTACCTTCTTCGACCCAGCTGGAGGTGGAGACCCAATCCTTTACCAACACCTGTTC
>FADLI164-17|Myripristis violacea
CTCTACTTAGTATTTGGCGCCTGAGCCGGGATGGTCGGCACCGCTCTAAGCCTTCTCATTCGAGCTGAGCTTAGCCAACCCGGAGCACTTCTGGGCGACGACCAGATTTATAACGTAATCGTTACGGCACACGCATTTGTAATAATTTTCTTTATAGTAATGCCAATCATGATCGGAGGTTTCGGAAACTGACTTATTCCCCTAATGATCGGCGCCCCCGACATGGCATTCCCTCGAATAAACAACATGAGCTTCTGACTACTCCCTCCTTCCTTCCTACTCCTCCTGGCCTCATCAGGGGTAGAAGCCGGAGCCGGAACAGGATGAACTGTATACCCGCCTCTAGCAGGAAACCTAGCCCACGCAGGGGCTTCCGTTGATCTCACCATCTTCTCACTTCACCTAGCAGGTATCTCCTCAATTCTAGGGGCTATCAACTTTATTACAACAATTATTAATATGAAACCTCCAGCCATCTCTCAATACCAAACACCTCTGTTTGTTTGAGCTGTTCTAATCACGGCTGTCCTTCTTCTCCTATCCCTCCCTGTCCTTGCTGCTGGCATCACTATGCTTCTAACTGACCGAAACCTAAACACTACCTTCTTCGACCCAGCTGGAGGTGGAGACCCAATCCTTTACCAACACCTGTTC
>FADLI165-17|Myripristis violacea
CTCTACTTAGTATTTGGCGCCTGAGCCGGGATGGTCGGCACCGCTCTAAGCCTTCTCATTCGAGCTGAGCTTAGCCAACCCGGAGCACTTCTGGGCGACGACCAGATTTATAACGTAATCGTTACGGCACACGCATTTGTAATAATTTTCTTTATAGTAATGCCAATCATGATCGGAGGTTTCGGAAACTGACTTATTCCCCTAATGATCGGCGCCCCCGACATGGCATTCCCTCGAATAAACAACATGAGCTTCTGACTACTCCCTCCTTCCTTCCTACTCCTCCTGGCCTCATCAGGGGTAGAAGCCGGAGCCGGAACAGGATGAACTGTATACCCGCCTCTAGCAGGAAACCTAGCCCACGCAGGGGCTTCCGTTGATCTCACCATCTTCTCACTTCACCTAGCAGGTATCTCCTCAATTCTAGGGGCTATCAACTTTATTACAACAATTATTAATATGAAACCTCCAGCCATCTCTCAATACCAAACACCTCTGTTTGTTTGAGCTGTTCTAATTACGGCTGTCCTTCTTCTCCTATCCCTCCCTGTCCTTGCTGCTGGCATCACTATGCTTCTAACTGACCGAAACCTAAACACTACCTTCTTCGACCCAGCTGGAGGTGGAGACCCAATCCTTTACCAACACCTGTTC
>FADLI166-17|Neoniphon argenteus
CTTTATTTAGTATTTGGTGCCTGAGCTGGAATAGTTGGCACAGCCCTAAGCCTTCTTATTCGAGCTGAACTGAGCCAACCCGGAGCCCTTCTGGGGGACGACCAGATTTATAATGTCATTGTTACAGCACACGCGTTTGTAATAATTTTCTTTATAGTAATACCAATTATGATTGGAGGCTTTGGAAACTGATTAATTCCTCTAATAATCGGAGCCCCTGATATGGCATTCCCTCGAATAAATAACATAAGCTTCTGATTACTTCCCCCTTCATTCCTCCTTCTATTAGCCTCCTCAGGAGTAGAAGCAGGTGCTGGAACAGGATGAACAGTATACCCACCTCTTGCAGGAAACTTAGCACACGCAGGGGCCTCTGTAGACCTAACTATTTTCTCACTTCACTTGGCAGGTATTTCCTCAATTCTAGGGGCAATTAACTTTATCACAACTATTATTAACATAAAACCCCCCGCTATTTCTCAATATCAGACACCACTATTTGTATGAGCTGTACTAATTACAGCCGTCCTCCTTCTTCTCTCCCTGCCCGTCTTAGCAGCTGGTATTACCATACTACTTACGGACCGAAATCTAAACACAACATTCTTTGACCCAGCAGGTGGTGGAGACCCTATTCTTTACCAACATCTGTTC
>FADLI167-17|Odonus niger
CTATACTTAATTTTCGGTGCTTGAGCCGGGATAGTAGGCACAGCTTTAAGCTTACTGATCCGAGCAGAACTAAGCCAACCCGGCGCTCTCTTAGGAGACGACCAGATTTACAATGTAATCGTTACAGCACATGCTTTCGTAATAATTTTCTTTATAGTAATGCCAATTATGATTGGAGGGTTCGGAAACTGACTCATCCCTTTAATAATTGGAGCTCCTGATATAGCATTCCCTCGGATGAACAACATGAGCTTTTGGCTTCTACCCCCCTCGCTCCTTCTCCTTCTTGCCTCTTCTAGCGTAGAAGCAGGGGCTGGAACCGGATGAACCGTATACCCCCCTCTCGCTGGAAACCTAGCCCATGCAGGAGCCTCTGTAGACCTTACCATCTTTTCACTTCATTTAGCCGGTGTTTCATCTATTCTCGGAGCAATTAATTTTATTACTACAATTATTAATATGAAACCCCCTGCTATTTCCCAATACCAAACACCATTATTTGTTTGAGCTGTTCTAATTACAGCAGTTCTTCTTCTCCTATCCCTCCCTGTTCTGGCTGCCGGAATCACAATACTTCTAACCGACCGAAATCTAAACACCACATTCTTCGACCCTGCTGGAGGAGGAGACCCCATCCTTTATCAACACTTATTC
>FADLI168-17|Odonus niger
CTATACTTAATTTTCGGTGCTTGAGCCGGGATAGTAGGCACAGCTTTAAGCTTACTGATCCGAGCAGAACTAAGCCAACCCGGCGCTCTCTTAGGAGACGACCAGATTTACAATGTAATCGTTACAGCACATGCTTTCGTAATAATTTTCTTTATAGTAATGCCAATTATGATTGGAGGGTTCGGAAACTGACTCATCCCTTTAATAATTGGAGCTCCTGATATAGCATTCCCTCGGATGAACAACATGAGCTTTTGGCTTCTACCCCCCTCGCTCCTTCTCCTTCTTGCCTCTTCTAGCGTAGAAGCAGGGGCTGGAACCGGATGAACCGTATACCCCCCTCTCGCTGGAAACCTAGCCCATGCAGGAGCCTCTGTAGACCTTACCATCTTTTCACTTCATTTAGCCGGTGTTTCATCTATTCTCGGAGCAATTAATTTTATTACTACAATTATTAATATGAAACCCCCTGCTATTTCCCAATACCAAACACCATTATTTGTTTGAGCTGTTCTAATTACAGCAGTTCTTCTTCTCCTATCCCTCCCTGTTCTGGCTGCCGGAATCACAATACTTCTAACCGACCGAAATCTAAACACCACATTCTTCGACCCTGCTGGAGGAGGAGACCCCATCCTTTATCAACACTTATTC
>FADLI169-17|Odonus niger
CTATACTTAATTTTCGGTGCTTGAGCCGGGATAGTAGGCACAGCTTTAAGCTTACTGATCCGAGCAGAACTAAGCCAACCCGGCGCTCTCTTAGGAGACGACCAGATTTACAATGTAATCGTTACAGCACATGCTTTCGTAATAATTTTCTTTATAGTAATGCCAATTATGATTGGAGGGTTCGGAAACTGACTCATCCCTTTAATAATTGGAGCTCCTGATATAGCATTCCCTCGGATGAACAACATGAGCTTTTGGCTTCTACCCCCCTCGCTCCTTCTCCTTCTTGCCTCTTCTAGCGTAGAAGCAGGGGCTGGAACCGGATGAACCGTATACCCCCCTCTCGCTGGAAACCTAGCCCATGCAGGAGCCTCTGTAGACCTTACCATCTTTTCACTTCATTTAGCCGGTGTTTCATCTATTCTCGGAGCAATTAATTTTATTACTACAATTATTAATATGAAACCCCCTGCTATTTCCCAATACCAAACACCATTATTTGTTTGAGCTGTTCTAATTACAGCAGTTCTTCTTCTCCTATCCCTCCCTGTTCTGGCTGCCGGAATCACAATACTTCTAACCGACCGAAATCTAAACACCACATTCTTCGACCCTGCTGGAGGAGGAGACCCCATCCTTTATCAACACTTATTC
>FADLI170-17|Odonus niger
CTATACTTAATTTTCGGTGCTTGAGCCGGGATAGTAGGCACAGCTTTAAGCTTACTGATCCGAGCAGAACTAAGCCAACCCGGCGCTCTCTTAGGAGACGACCAGATTTACAATGTAATCGTTACAGCACATGCTTTCGTAATAATTTTCTTTATAGTAATGCCAATTATGATTGGAGGGTTCGGAAACTGACTCATCCCTTTAATAATTGGAGCTCCTGATATAGCATTCCCTCGGATGAACAACATGAGCTTTTGGCTTCTACCCCCCTCGCTCCTTCTCCTTCTTGCCTCTTCTAGCGTAGAAGCAGGGGCTGGAACCGGATGAACCGTATACCCCCCTCTCGCTGGAAACCTAGCCCATGCAGGAGCCTCTGTAGACCTTACCATCTTTTCACTTCATTTAGCCGGTGTTTCATCTATTCTCGGAGCAATTAATTTTATTACTACAATTATTAATATGAAACCCCCTGCTATTTCCCAATACCAAACACCATTATTTGTTTGAGCTGTTCTAATTACAGCAGTTCTTCTTCTCCTATCCCTCCCTGTTCTGGCTGCCGGAATCACAATACTTCTAACCGACCGAAATCTAAACACCACATTCTTCGACCCTGCTGGAGGAGGAGACCCCATCCTTTATCAACACTTATTC
>FADLI171-17|Parupeneus barberinus
CTCTACCTAGTCTTTGGTGCCTGAGCCGGAATGGTAGGAACTGCTTTAAGCCTTCTTATTCGTGCCGAGCTCAGCCAACCCGGCGCTCTTTTAGGTGACGACCAAATTTATAATGTAATTGTTACAGCACATGCCTTTGTAATAATTTTCTTTATGGTAATGCCAATTATGATTGGAGGGTTCGGTAACTGACTTATTCCACTCATGATCGGAGCACCCGACATGGCTTTCCCTCGAATGAACAACATGAGCTTCTGGCTACTTCCTCCCTCTTTCCTACTTCTTCTTGCCTCTTCAGGTGTTGAAGCTGGAGCCGGAACTGGTTGAACAGTTTATCCCCCACTAGCAGGTAATCTAGCACATGCCGGAGCATCTGTTGACCTAACTATCTTCTCCCTCCACCTTGCAGGTATCTCTTCAATCCTAGGGGCTATTAATTTTATTACTACAATTATTAATATGAAACCCCCTGCAATTTCACAATACCAAACACCGCTGTTCGTCTGAGCTGTATTAATTACAGCCGTGCTACTCCTTTTATCACTTCCAGTCCTTGCCGCTGGCATTACAATGCTACTCACAGATCGAAACCTAAATACAACTTTCTTCGACCCGGCAGGCGGGGGAGACCCGATCCTTTACCAACATCTATTC
>FADLI175-17|Parupeneus macronemus
CTTTACCTAATCTTCGGTGCCTGAGCCGGAATGGTAGGAACTGCTTTAAGCCTTCTTATTCGTGCCGAGCTCAGCCAGCCCGGCGCTCTTCTGGGCGACGACCAAATTTACAACGTAATTGTTACAGCACATGCTTTTGTAATAATTTTCTTCATGGTAATGCCGATTATGATTGGAGGGTTTGGCAACTGACTTATCCCACTCATGATTGGTGCGCCAGACATGGCCTTCCCTCAAATGAACAACATGAGCTTCTGGCTACTCCCCCCTTCTTTCCTTCTCCTCCTCGCCTCTTCAGGTGTTGAAACTGGGGCAGGAACCGGTTGAACAGTTTACCCACCACTAGCGGGCAATCTAGCACACGCCGGAGCATCCGTTGACCTTACTATCTTCTCCCTCCACCTCGCAGGTATTTCCTCTATCCTGGGAGCTATTAATTTTATTACCACAATTATTAATATGAAGCCCCCTGCAATTTCACAGTACCAAACACCCCTGTTCGTATGAGCTGTTCTAATTACAGCCGTCCTACTTCTTCTGTCACTCCCCGTGCTTGCCGCTGGCATTACGATGCTGCTGACAGACCGAAACCTAAATACAACCTTCTTCGACCCGGCGGGAGGAGGAGACCCAATCCTTTATCAGCACCTGTTC
>FADLI176-17|Parupeneus macronemus
CTTTACCTAATCTTCGGTGCCTGAGCCGGAATGGTAGGAACTGCTTTAAGCCTTCTTATTCGTGCCGAGCTCAGCCAGCCCGGCGCTCTTCTGGGCGACGACCAAATTTACAACGTAATTGTTACAGCACATGCTTTTGTAATAATTTTCTTCATGGTAATGCCGATTATGATTGGAGGGTTTGGCAACTGACTTATCCCACTCATGATTGGTGCGCCAGACATGGCCTTCCCTCGAATGAACAACATGAGCTTCTGGCTACTCCCCCCTTCTTTCCTTCTCCTCCTCGCCTCTTCAGGTGTTGAAGCTGGGGCAGGAACCGGTTGAACAGTTTACCCACCACTAGCGGGCAATCTAGCACACGCCGGAGCATCCGTTGACCTTACTATCTTCTCCCTCCACCTCGCAGGTATTTCCTCTATCCTGGGAGCTATTAATTTTATTACCACAATTATTAATATGAAGCCCCCTGCAATTTCACAGTACCAAACACCCCTGTTCGTATGAGCTGTTCTAATTACAGCCGTCCTACTTCTTCTGTCACTCCCCGTGCTTGCCGCTGGCATTACGATGCTGCTGACAGACCGAAACCTAAATACAACCTTCTTCGACCCGGCGGGAGGAGGAGACCCAATCCTTTATCAGCACCTGTTC
>FADLI177-17|Parupeneus macronemus
CTTTACCTAATCTTCGGTGCCTGAGCCGGAATGGTAGGAACTGCTTTAAGCCTTCTTATTCGTGCCGAGCTCAGCCAGCCCGGCGCTCTTCTGGGCGACGACCAAATTTACAACGTAATTGTTACAGCACATGCTTTTGTAATAATTTTCTTCATGGTAATGCCGATTATGATTGGAGGGTTTGGCAACTGACTTATCCCACTCATGATTGGTGCGCCAGACATGGCCTTCCCTCGAATGAACAACATGAGCTTCTGGCTACTCCCCCCTTCTTTCCTTCTCCTCCTCGCCTCTTCAGGTGTTGAAGCTGGGGCAGGAACCGGTTGAACAGTTTACCCACCACTAGCGGGCAATCTAGCACACGCCGGAGCATCCGTTGACCTTACTATCTTCTCCCTCCACCTCGCAGGTATTTCCTCTATCCTGGGAGCTATTAATTTTATTACCACAATTATTAATATGAAGCCCCCTGCAATTTCACAGTACCAAACACCCCTGTTCGTATGAGCTGTTCTAATTACAGCCGTCCTACTTCTTCTGTCACTCCCCGTGCTTGCCGCTGGCATTACGATGCTGCTGACAGACCGAAACCTAAATACAACCTTCTTCGACCCGGCGGGAGGAGGAGACCCAATCCTTTATCAGCACCTGTTC
>FADLI178-17|Pempheris flavicycla
TTATATTTAGTATTCGGAGCATGGGCTGGAATAGTCGGAACAGCCCTCAGCCTGCTAATTCGTGCAGAGCTAAGCCAACCCGGATCTCTTTTAGGCGACGATCAAATCTATAACGTCATTGTCACAGCCCACGCGTTTGTGATGATTTTCTTTATAGTAATACCAATTATAATCGGAGGCTTTGGAAACTGACTGATTCCCCTCATGATTGGGGCCCCTGACATGGCCTTCCCTCGAATAAATAATATGAGCTTCTGACTCCTACCCCCCTCTTTCCTTCTCCTTCTCGCTTCTTCCGGAGTTGAGGCGGGGGCCGGAACCGGTTGGACCGTATATCCTCCTCTAGCCGGAAACCTGGCTCATGCTGGGGCGTCCGTAGACCTCACAATCTTTTCCCTTCACTTAGCTGGTGTCTCATCAATTCTTGGGGCTATTAACTTCATCACAACAATCGTTAACATGAAACCCCCTGCTATGATTCCTTACAACCTCCCCCTATTCGTCTGAGCTGTTCTGATCACTGCCGTCCTTCTTCTCCTCTCACTACCAGTTCTTGCCGCCGGCATCACTATGCTTCTGACAGATCGTAACCTCAATACAACCTTCTTTGACCCAGCTGGAGGGGGAGACCCCATTCTGTACCAACACCTGTTT
>FADLI179-17|Pempheris flavicycla
TTATATTTAGTATTCGGAGCATGGGCTGGAATAGTCGGAACAGCCCTCAGCCTGCTAATTCGTGCAGAGCTAAGCCAACCCGGATCTCTTTTAGGCGACGATCAAATCTATAACGTCATTGTCACAGCCCACGCGTTTGTGATGATTTTCTTTATAGTAATACCAATTATAATCGGAGGCTTTGGAAACTGACTGATTCCCCTCATGATTGGGGCCCCTGACATGGCCTTCCCTCGAATAAATAATATGAGCTTCTGACTCCTACCCCCCTCTTTCCTTCTCCTTCTCGCTTCTTCCGGAGTTGAGGCGGGGGCCGGAACCGGTTGGACCGTATATCCTCCTCTAGCCGGAAACCTGGCTCATGCTGGGGCGTCCGTAGACCTCACAATCTTTTCCCTTCACTTAGCTGGTGTCTCATCAATTCTTGGGGCTATTAACTTCATCACAACAATCGTTAACATGAAACCCCCTGCTATGATTCCTTACAACCTCCCCCTATTCGTCTGAGCTGTTCTGATCACTGCCGTGCTTCTTCTCCTCTCACTACCAGTTCTTGCCGCCGGCATCACTATGCTTCTGACAGATCGTAACCTCAATACAACCTTCTTTGACCCAGCTGGAGGGGGAGACCCCATTCTGTACCAACACCTGTTT
>FADLI180-17|Pempheris vanicolensis
TTATATTTAGTATTCGGAGCATGGGCTGGAATAGTCGGCACAGCCCTGAGTCTGCTGATTCGTGCAGAGCTCAGCCAACCCGGATCACTCTTAGGCGACGATCAAATCTATAATGTTATTGTCACAGCCCACGCGTTTGTGATAATTTTCTTTATAGTAATACCAATTATAATTGGAGGCTTTGGAAACTGACTAATCCCCCTCATGATTGGGGCCCCTGACATGGCCTTCCCTCGTATAAACAACATAAGCTTCTGACTCTTGCCCCCCTCATTTCTACTCCTTCTCGCTTCTTCCGGGGTTGAAGCCGGGGCTGGAACTGGTTGAACCGTGTACCCCCCTCTAGCTGGGAACCTGGCTCACGCTGGCGCATCCGTTGACCTTACAATCTTTTCTCTCCACTTAGCGGGAGTTTCATCAATTCTTGGTGCAATTAATTTTATTACAACTATCATTAATATGAAGCCCCCTGCCATGATCCCTTACAACCTTCCCCTATTCGTCTGGGCCGTTCTAATCACTGCCGTCCTTCTTCTTCTCTCACTTCCGGTTCTTGCTGCTGGCATTACTATGCTTCTGACAGACCGAAACCTCAATACAACCTTTTTCGACCCGGCAGGAGGGGGGGATCCCATTTTATATCAACACCTATTC
>FADLI182-17|Plectorhinchus picus
CTCTATCTAGTATTTGGTGCTTGAGCTGGAATAGTGGGGACAGCCTTAAGCCTGCTCATCCGAGCAGAATTAAGCCAACCCGGCGCTCTCCTAGGAGATGACCAGATTTACAATGTAATTGTTACGGCGCATGCGTTCGTAATAATCTTCTTTATGGTAATACCAATCCTGATTGGAGGGTTCGGAAACTGACTGGTACCACTAATAATTGGGGCACCTGATATGGCATTCCCTCGAATAAACAATATGAGCTTCTGACTCCTCCCCCCGTCTTTCCTTCTCCTTCTTGCCTCCTCAGGCGTAGAAGCTGGAGCGGGCACTGGTTGAACAGTCTATCCTCCATTAGCCGGTAATTTGGCACATGCAGGGGCATCCGTTGATTTGACAATCTTCTCCCTTCATCTAGCCGGTATCTCCTCAATTCTCGGGGCCATCAACTTTATTACAACAATTATTAACATGAAGCCCCCTGCAATCTCACAATACCAGACCCCTCTGTTCGTCTGATCAGTGCTAGTGACCGCCGTTCTCCTACTTCTCTCCCTCCCAGTCCTTGCTGCTGGGATTACAATACTCCTTACAGATCGGAACCTCAACACTACCTTCTTTGACCCAGCAGGAGGAGGGGACCCAATTCTCTACCAGCACCTGTTC
>FADLI183-17|Plectorhinchus picus
CTCTATCTAGTATTTGGTGCTTGAGCTGGAATAGTGGGGACAGCCTTAAGCCTGCTCATCCGAGCAGAATTAAGCCAACCCGGCGCTCTCCTAGGAGATGACCAGATTTACAATGTAATTGTTACGGCGCATGCGTTCGTAATAATCTTCTTTATGGTAATACCAATCCTGATTGGAGGGTTCGGAAACTGACTGGTACCACTAATAATTGGGGCACCTGATATGGCATTCCCTCGAATAAACAATATGAGCTTCTGACTCCTCCCCCCGTCTTTCCTTCTCCTTCTTGCCTCCTCAGGCGTAGAAGCTGGAGCGGGCACTGGTTGAACAGTCTATCCTCCATTAGCCGGTAATTTGGCACATGCAGGGGCATCCGTTGATTTGACAATCTTCTCCCTTCATCTAGCCGGTATCTCCTCAATTCTCGGGGCCATCAACTTTATTACAACAATTATTAACATGAAGCCCCCTGCAATCTCACAATACCAGACCCCTCTGTTCGTCTGATCAGTGCTAGTGACCGCCGTTCTCCTACTTCTCTCCCTCCCAGTCCTTGCTGCTGGGATTACAATACTCCTTACAGATCGGAACCTCAACACTACCTTCTTTGACCCAGCAGGAGGAGGGGACCCAATTCTCTACCAGCACCTGTTC
>FADLI184-17|Plectorhinchus picus
CTCTATCTAGTATTTGGTGCTTGAGCTGGAATAGTGGGGACAGCCTTAAGCCTGCTCATCCGAGCAGAATTAAGCCAACCCGGCGCTCTCCTAGGAGATGACCAGATTTACAATGTAATTGTTACGGCACATGCGTTCGTAATAATCTTCTTTATGGTAATACCAATCCTGATTGGAGGGTTCGGAAACTGACTGGTACCACTAATAATTGGGGCACCTGATATGGCATTCCCTCGAATAAACAATATGAGCTTCTGACTCCTCCCCCCGTCTTTCCTTCTCCTTCTTGCCTCCTCAGGCGTAGAAGCTGGAGCGGGCACTGGTTGAACAGTCTATCCTCCATTAGCCGGTAATTTGGCACATGCAGGGGCATCCGTTGATTTGACAATCTTCTCCCTTCATCTAGCCGGTATCTCCTCAATTCTCGGGGCCATCAACTTTATTACAACAATTATTAACATGAAGCCCCCTGCAATCTCACAATACCAGACCCCTCTGTTCGTCTGATCAGTGCTAGTGACCGCCGTTCTCCTACTTCTCTCCCTCCCAGTCCTTGCTGCTGGGATTACAATACTCCTTACAGATCGGAACCTCAACACTACCTTCTTTGACCCAGCAGGAGGAGGGGACCCAATTCTCTACCAGCACCTGTTC
>FADLI185-17|Plectorhinchus chaetodonoides
CTCTATCTAGTATTCGGTGCTTGAGCTGGAATAGTGGGAACGGCCTTAAGCCTGCTCATCCGGGCAGAATTAAGCCAACCCGGCGCTCTCCTAGGAGACGACCAGATTTACAATGTTATTGTTACGGCGCACGCGTTCGTAATAATCTTCTTTATGGTAATACCAATCCTGATCGGAGGGTTCGGAAACTGACTGGTCCCACTAATAATCGGAGCGCCTGACATGGCATTCCCCCGAATAAACAATATGAGCTTCTGACTTCTCCCGCCATCCTTCCTTCTCCTCCTTGCCTCCTCAGGCGTAGAAGCCGGAGCAGGAACTGGTTGAACAGTTTACCCCCCATTGGCCGGTAATCTGGCGCACGCAGGTGCATCTGTTGACCTAACAATCTTTTCCCTTCATCTGGCCGGTATCTCCTCAATTCTTGGAGCAATCAATTTTATTACAACAATTATTAACATGAAGCCCCCTGCAATTTCACAATATCAAACCCCCCTATTCGTCTGATCAGTCCTAGTGACCGCTGTCCTTCTGCTCCTCTCCCTCCCAGTCCTTGCTGCCGGAATTACAATGCTCCTCACAGATCGAAACCTTAACACTACCTTCTTTGATCCTGCAGGAGGAGGAGACCCAATTCTCTATCAACACCTGTTC
>FADLI186-17|Priacanthus hamrur
TTATATTTAATTTTTGGGGCCTGGGCCGGCATAGTCGGCACTGCTTTAAGCCTTCTCATCCGTGCAGAACTCAGCCAACCCGGCTCTCTCCTCGGAGACGATCAAATTTATAATGTAATTGTTACGGCCCACGCATTTGTAATAATCTTCTTTATAGTAATACCTGTAATAATTGGGGGCTTCGGTAATTGGCTCATCCCCCTAATGATTGGAGCACCTGACATAGCATTTCCCCGAATGAACAACATAAGCTTCTGACTTCTTCCACCCTCTTTCCTCCTTCTGCTAACTTCTTCAGCAGTAGAAGCAGGGGCAGGGACTGGATGAACAGTTTACCCCCCATTAGCCGGCAACCTGGCCCACGCAGGAGCCTCTGTTGACCTGGCCATCTTTTCACTACACTTAGCAGGTATCTCCTCAATTCTGGGGGCCATTAACTTCATTACAACAATTACTAACATAAAACCCCCAGCCATCTCCCTTTATCAGGTTCCCCTCTTCGTCTGAGCCGTGCTAATTACAGCTGTGCTTCTCCTCCTAGCCCTTCCTGTCCTGGCTGCAGGTATTACTATACTTCTAACAGATCGAAACCTAAACACAACCTTCTTCGACCCTGCAGGAGGGGGAGACCCAATCCTGTACCAACACCTGTTC
>FADLI187-17|Rhinecanthus verrucosus
CTATACCTAATTTTCGGTGCTTGAGCTGGAATAGTAGGCACAGCCCTAAGCTTGCTAATCCGGGCAGAACTGAGCCAACCCGGCGCTCTCTTAGGCGATGACCAAATCTACAATGTTATCGTCACAGCACATGCTTTCGTTATAATTTTCTTTATAGTAATACCAATCATAATTGGTGGTTTCGGAAACTGATTAATCCCATTAATGATCGGGGCTCCCGATATAGCATTCCCCCGAATGAACAACATGAGCTTCTGACTCCTACCACCTTCACTCTTACTACTTCTTGCCTCCTCAAGCGTAGAAGCCGGTGCTGGAACCGGATGAACGGTATATCCCCCTCTCGCAGGAAACCTAGCCCACGCGGGAGCCTCTGTTGACCTTACTATCTTCTCACTACACTTGGCAGGAATCTCATCAATTCTAGGAGCTATTAATTTTATTACAACAATTATTAATATGAAACCCCCCGCCATTTCCCAATATCAAACACCGCTATTTGTTTGAGCAGTTCTAATTACGGCAGTCCTTCTCCTTCTATCCCTCCCAGTCCTAGCTGCCGGGATTACAATACTACTCACTGATCGAAATTTAAACACCACATTCTTCGATCCTGCTGGAGGTGGAGATCCAATCCTTTATCAACACTTATTC
>FADLI188-17|Sargocentron caudimaculatum
CTTTATTTAGTATTCGGTGCCTGAGCTGGAATAGTTGGTACAGCCCTTAGCCTTCTTATTCGAGCTGAACTTAGCCAGCCTGGAGCTCTCCTGGGAGACGACCAGATTTATAATGTCATTGTTACAGCCCACGCATTTGTAATAATTTTCTTTATAGTAATGCCAATTATGATTGGAGGCTTTGGGAACTGACTAATCCCCCTAATGATTGGAGCCCCTGACATAGCATTCCCTCGGATAAATAACATAAGCTTTTGACTATTACCCCCATCATTCCTACTTCTACTAGCCTCTTCCGGAGTAGAAGCTGGTGCCGGTACAGGATGAACAGTATACCCACCCCTTGCAGGTAATTTAGCCCACGCAGGGGCTTCTGTTGACCTTACTATTTTCTCACTCCATCTAGCAGGTATTTCTTCAATTCTTGGGGCCATTAATTTTATTACAACTATTATTAACATAAAACCCCCTGCCATTTCCCAATACCAAACTCCCCTATTTGTATGAGCCGTTCTCATCACAGCTGTCCTTCTACTTCTATCCCTACCCGTGCTCGCAGCAGGAATTACCATGCTACTAACAGACCGAAACCTAAACACAACATTCTTCGACCCAGCAGGAGGTGGAGACCCAATCCTTTACCAACACTTATTC
>FADLI189-17|Sargocentron caudimaculatum
CTTTATTTAGTATTCGGTGCCTGAGCTGGAATAGTTGGTACAGCCCTTAGCCTTCTTATTCGAGCTGAACTTAGCCAGCCTGGAGCTCTCCTGGGAGACGACCAGATTTATAATGTCATTGTTACAGCCCACGCATTTGTAATAATTTTCTTTATAGTAATGCCAATTATGATTGGAGGCTTTGGGAACTGACTAATCCCCCTAATGATTGGAGCCCCTGACATAGCATTCCCTCGGATAAATAACATAAGCTTTTGACTATTACCCCCATCATTCCTCCTTCTACTAGCCTCTTCCGGAGTAGAAGCTGGTGCCGGTACAGGATGAACAGTATACCCACCCCTTGCAGGTAATTTAGCCCACGCAGGGGCTTCTGTTGACCTTACTATTTTCTCACTCCATCTAGCAGGTATTTCTTCAATTCTTGGGGCCATTAATTTTATTACAACTATTATTAACATAAAACCCCCTGCCATTTCCCAATACCAAACTCCCCTATTTGTATGAGCCGTTCTCATCACAGCTGTCCTTCTACTTCTATCCCTACCCGTGCTCGCAGCAGGAATTACCATGCTACTAACAGACCGAAACCTAAACACAACATTCTTCGACCCAGCAGGAGGTGGAGACCCAATCCTTTACCAACACTTATTC
>FADLI190-17|Sargocentron caudimaculatum
CTTTATTTAGTATTCGGTGCCTGAGCTGGAATAGTTGGTACAGCCCTTAGCCTTCTTATTCGAGCTGAACTTAGCCAGCCTGGAGCTCTCCTGGGAGACGACCAGATTTATAATGTCATTGTTACAGCCCACGCATTTGTAATAATTTTCTTTATAGTAATGCCAATTATGATTGGAGGCTTTGGGAACTGACTAATCCCCCTAATGATTGGAGCCCCTGACATAGCATTCCCTCGGATAAATAACATAAGCTTTTGACTATTACCCCCATCATTCCTCCTTCTACTAGCCTCTTCCGGAGTAGAAGCTGGTGCCGGTACAGGATGAACAGTATACCCACCCCTTGCAGGTAATTTAGCCCACGCAGGGGCTTCTGTTGACCTTACTATTTTCTCACTCCATCTAGCAGGTATTTCTTCAATTCTTGGGGCCATTAATTTTATTACAACTATTATTAACATAAAACCCCCTGCCATTTCCCAATACCAAACTCCCCTATTTGTATGAGCCGTTCTCATCACAGCTGTCCTTCTACTTCTATCCCTACCCGTGCTCGCAGCAGGAATTACCATGCTACTAACAGACCGAAACCTAAACACAACATTCTTCGACCCAGCAGGAGGTGGAGACCCAATCCTTTACCAACACTTATTC
>FADLI191-17|Sargocentron caudimaculatum
CTTTATTTAGTATTCGGTGCCTGAGCTGGAATAGTTGGTACAGCCCTTAGCCTTCTTATTCGAGCTGAAGTTAGCCAGCCTGGAGCTCTCCTGGGAGACGACCAGATTTATAATGTCATTGTTACAGCCCACGCATTTGTAATAATTTTCTTTATAGTAATGCCAATTATGATTGGAGGCTTTGGGAACTGACTAATCCCCCTAATGATTGGAGCCCGTGACATAGCATTCCCTCGAATAAATAACATAAGCTTTTGACTATTACCCCCATCATTCCTTCTTCTACTAGCCTCTTCCGGAGTAGAAGGAGGGGGCGGTACAGGATGAACAGTATACCCACCCCTTGCAGGTAATTTAGCCCACGCAGGGGCTTCTGTTGACCTTACTATTTTCTCACTCCATCTAGCAGGTATTTCTTCAATTCTTGGGGCCATTAATTTTATTACAACTATTATTAACATAAAACCCCCTGCCATTTCCCAATACCAAACTCCCCTATTTGTATGAGCCGTTCTCATCACAGCTGTCCTTCTACTTCTATCCCTACCCGTGCTCGCAGCAGGAATTACCATGCTACTAACAGACCGAAACCTAAACACAACATTCTTCGACCCAGCAGGAGGTGGAGACCCAATCCTTTACCAACACTTATTC
>FADLI192-17|Sargocentron diadema
CTTTATTTAGTATTCGGTGCCTGAGCTGGAATAGTTGGCACAGCCCTTAGCCTTCTTATTCGAGCTGAACTTAGCCAGCCCGGAGCCCTTCTGGGAGACGACCAGATTTATAATGTCATTGTTACAGCACATGCATTTGTAATAATTTTCTTTATAGTAATACCAATTATGATTGGAGGCTTCGGGAACTGATTAATTCCTTTAATAATCGGAGCCCCCGACATGGCATTCCCTCGAATGAACAACATGAGCTTCTGACTTCTTCCCCCCTCATTCCTGCTTTTATTAGCTTCTTCCGGAGTTGAAGCTGGTGCCGGGACAGGATGAACGGTGTACCCACCGCTGGCAGGCAACCTAGCACACGCAGGAGCTTCTGTCGACCTGACTATTTTCTCACTCCATCTAGCAGGGATTTCCTCAATTCTAGGGGCCATTAATTTCATTACAACAATTATTAACATGAAACCTCCTGCCATTTCTCAATATCAGACACCGCTGTTTGTATGAGCTGTCCTAATTACAGCAGTACTTCTCCTTCTCTCCCTGCCCGTACTCGCAGCAGGCATTACTATGCTACTTACAGACCGAAACCTAAATACAACATTCTTCGACCCAGCAGGAGGTGGAGACCCAATTCTTTATCAACACCTATTC
>FADLI193-17|Sargocentron diadema
CTTTATTTAGTATTCGGTGCCTGAGCTGGAATAGTTGGCACAGCCCTTAGCCTTCTTATTCGAGCTGAACTTAGCCAGCCCGGAGCCCTTCTGGGAGACGACCAGATTTATAATGTCATTGTTACAGCACATGCATTTGTAATAATTTTCTTTATAGTAATACCAATTATGATTGGAGGCTTCGGGAACTGATTAATTCCTTTAATAATCGGAGCCCCCGACATGGCATTCCCTCGAATGAACAACATGAGCTTCTGACTTCTTCCCCCCTCATTCCTGCTTTTATTAGCTTCTTCCGGAGTTGAAGCTGGTGCCGGGACAGGATGAACGGTGTACCCACCGCTGGCAGGCAACCTAGCACACGCAGGAGCTTCTGTCGACCTGACTATTTTCTCACTCCATCTAGCAGGGATTTCCTCAATTCTAGGGGCCATTAATTTCATTACAACAATTATTAACATGAAACCTCCTGCCATTTCTCAATATCAGACACCGCTGTTTGTATGAGCTGTCCTAATTACAGCAGTACTTCTCCTTCTCTCCCTGCCCGTACTCGCAGCAGGCATTACTATGCTACTTACAGACCGAAACCTAAATACAACATTCTTCGACCCAGCAGGAGGTGGAGACCCAATTCTTTATCAACACCTATTC
>FADLI194-17|Sargocentron diadema
CTTTATTTAGTATTCGGTGCCTGAGCTGGAATAGTTGGCACAGCCCTTAGCCTTCTTATTCGAGCTGAACTTAGCCAGCCCGGAGCCCTTCTGGGAGACGACCAGATTTATAATGTCATTGTTACAGCACATGCATTTGTAATAATTTTCTTTATAGTAATACCAATTATGATTGGAGGCTTCGGGAACTGATTAATTCCTTTAATAATCGGAGCCCCCGACATGGCATTCCCTCGAATGAACAACATGAGCTTCTGACTTCTTCCCCCCTCATTCCTGCTTTTATTAGCTTCTTCCGGAGTTGAAGCTGGTGCCGGGACAGGATGAACGGTGTACCCACCGCTGGCAGGCAACCTAGCACACGCAGGGGCTTCTGTCGACCTGACTATTTTCTCACTCCATCTAGCAGGGATTTCCTCAATTCTAGGGGCCATTAATTTCATTACAACAATTATTAACATGAAACCTCCTGCCATTTCTCAATATCAGACACCGCTGTTTGTATGAGCTGTCCTAATTACAGCAGTACTTCTCCTTCTCTCCCTGCCCGTACTCGCAGCAGGCATTACTATGCTACTTACAGACCGAAACCTAAATACAACATTCTTCGACCCAGCAGGAGGTGGAGACCCAATTCTTTATCAACACCTATTC
>FADLI195-17|Sargocentron diadema
CTTTATTTAGTATTCGGTGCCTGAGCTGGAATAGTTGGCACAGCCCTTAGCCTTCTTATTCGAGCTGAACTTAGCCAGCCCGGAGCCCTTCTGGGAGACGACCAGATTTATAATGTCATTGTTACAGCACATGCATTTGTAATAATTTTCTTTATAGTAATACCAATTATGATTGGAGGCTTCGGGAACTGATTAATTCCTTTAATAATCGGAGCCCCCGACATGGCATTCCCTCGAATGAACAACATGAGCTTCTGACTTCTTCCCCCCTCATTCCTGCTTTTATTAGCTTCTTCCGGAGTTGAAGCTGGTGCCGGGACAGGATGAACGGTGTACCCACCGCTGGCAGGCAACCTAGCACACGCAGGAGCTTCTGTCGACCTGACTATTTTCTCACTCCATCTAGCAGGGATTTCCTCAATTCTAGGGGCCATTAATTTCATTACAACAATTATTAACATGAAACCTCCTGCCATTTCTCAATATCAGACACCGCTGTTTGTATGAGCTGTCCTAATTACAGCAGTACTTCTCCTTCTCTCCCTGCCCGTACTCGCAGCAGGCATTACTATGCTACTTACAGACCGAAACCTAAATACAACATTCTTCGACCCAGCAGGAGGTGGAGACCCAATTCTTTATCAACACCTATTC
>FADLI196-17|Sargocentron punctatissimum
CTTTATTTAGTATTCGGTGCCTGAGCTGGAATAGTTGGTACAGCCCTTAGTCTTCTCATCCGAGCTGAACTGAGCCAACCCGGAGCTCTTCTGGGAGACGACCAGATTTACAATGTTATTGTTACAGCACACGCATTTGTAATAATTTTCTTTATAGTAATGCCAATTATGATTGGAGGCTTTGGAAACTGACTAATTCCTCTAATAATCGGAGCCCCCGACATAGCATTCCCCCGAATGAATAATATAAGCTTCTGACTACTCCCCCCTTCATTCCTGCTTTTACTAGCCTCCTCAGGAGTAGAAGCTGGTGCCGGGACAGGATGAACGGTGTACCCACCCCTCGCAGGTAACTTAGCACACGCAGGGGCTTCTGTAGACCTAACTATTTTCTCACTTCATCTAGCAGGTATTTCCTCAATTCTAGGGGCCATTAACTTCATTACAACTATTATCAACATAAAACCTCCTGCTATTTCCCAATACCAAACACCTCTATTCGTGTGAGCTGTCCTTATTACAGCCGTCCTTCTTCTCCTATCTCTACCTGTCCTGGCAGCAGGAATTACCATGCTACTAACAGATCGTAATTTAAACACAACATTCTTCGATCCAGCAGGTGGTGGAGACCCAATTCTTTACCAACACCTATTC
>FADLI197-17|Scarus frenatus
CTTTACCTTGTATTTGGTGCCTGAGCCGGAATAGTAGGCACTGCCTTAAGCCTTCTTATCCGAGCTGAATTAAGTCAACCCGGGGCCCTTCTCGGAGACGACCAGATTTACAATGTTATCGTTACAGCTCATGCATTTGTAATGATCTTTTTTATAGTCATACCCATCATGATTGGAGGCTTTGGAAACTGACTCATCCCGCTAATGATCGGAGCACCCGACATGGCCTTCCCTCGAATAAACAATATGAGCTTCTGGCTTCTCCCCCCTTCCTTTCTCCTATTGCTTGCCTCCTCTGGCGTAGAAGCAGGAGCAGGTACCGGATGAACCGTCTACCCCCCTCTAGCTGGGAATCTTGCACACGCAGGTGCATCCGTCGACCTGACAATTTTCTCTCTTCACCTGGCAGGAATTTCTTCTATCCTTGGGGCAATTAACTTTATCACAACCATCATCAACATGAAACCACCTGCCATCTCCCAATACCAAACCCCCCTATTCGTATGAGCTGTTTTAATTACTGCCGTGCTTCTTCTCCTCTCACTTCCTGTCCTTGCTGCAGGGATCACGATGCTCCTCACAGATCGAAATCTAAACACTACCTTCTTTGACCCTGCAGGCGGAGGAGACCCCATTCTTTATCAACACCTGTTC
>FADLI198-17|Scarus ghobban
CTTTACCTTGTATTTGGTGCCTGAGCCGGAATAGTAGGCACTGCCTTAAGCCTCCTTATCCGAGCTGAACTAAGCCAACCCGGCGCCCTTCTCGGAGACGACCAGATTTATAATGTTATCGTTACAGCTCATGCATTTGTAATGATCTTTTTTATAGTCATGCCTATCATGATTGGAGGCTTCGGGAACTGACTCATCCCACTCATGATTGGAGCACCTGACATAGCCTTCCCTCGAATGAACAATATGAGCTTCTGACTCCTTCCCCCTTCCTTCCTCCTATTGCTTGCCTCCTCTGGCGTAGAGGCAGGAGCAGGTACCGGATGGACCGTTTACCCCCCTCTAGCAGGAAATCTTGCACACGCAGGGGCATCCGTTGACCTAACAATTTTCTCCCTCCACCTAGCAGGGATTTCATCTATTCTAGGCGCAATCAACTTTATTACAACCATCATTAACATGAAACCACCTGCCATCTCCCAATACCAAACGCCCCTGTTCGTATGAGCTGTTTTAATTACTGCCGTGCTTCTCCTCCTCTCGCTTCCTGTCCTTGCTGCAGGAATCACAATGCTTCTCACAGATCGAAATCTAAACACTACCTTCTTTGACCCTGCAGGCGGAGGAGACCCAATTCTCTATCAACACCTCTTC
>FADLI199-17|Scarus ghobban
CTTTACCTTGTATTTGGTGCCTGAGCCGGAATAGTAGGCACTGCCTTAAGCCTCCTTATCCGAGCTGAACTAAGCCAACCCGGCGCCCTTCTCGGAGACGACCAGATTTATAATGTTATCGTTACAGCTCATGCATTTGTAATGATCTTTTTTATAGTCATGCCTATCATGATTGGAGGCTTCGGGAACTGACTCATCCCACTCATGATTGGAGCACCTGACATAGCCTTCCCTCGAATGAACAATATGAGCTTCTGACTCCTTCCCCCTTCCTTCCTCCTATTGCTTGCCTCCTCTGGCGTAGAGGCAGGAGCAGGTACCGGATGGACCGTTTACCCCCCTCTAGCAGGAAATCTTGCACACGCAGGGGCATCCGTTGACCTAACAATTTTCTCCCTCCACCTAGCAGGGATTTCATCTATTCTAGGCGCAATCAACTTTATTACAACCATCATTAATATGAAACCACCTGCCATCTCCCAATACCAAACGCCCCTGTTCGTATGAGCTGTTTTAATTACTGCCGTGCTTCTCCTCCTCTCGCTTCCTGTCCTTGCTGCAGGAATCACAATGCTTCTCACAGATCGAAATCTAAACACTACCTTCTTTGACCCTGCAGGCGGAGGAGACCCAATTCTCTATCAACACCTCTTC
>FADLI200-17|Scarus niger
CTTTACCTTGTATTTGGTGCCTGAGCCGGAATAGTAGGCACTGCCTTAAGCCTCCTCATCCGAGCTGAATTAAGTCAACCCGGGGCCCTTCTCGGAGACGACCAGATCTATAATGTTATCGTTACAGCTCATGCATTTGTAATAATCTTTTTTATGGTCATGCCTATCATGATCGGAGGCTTCGGGAACTGACTCATCCCACTCATGATCGGAGCACCCGACATGGCCTTCCCTCGAATGAACAATATGAGCTTCTGACTCCTCCCTCCCTCCTTTCTTCTATTGCTCGCCTCCTCTGGCGTAGAAGCAGGAGCAGGTACCGGATGGACCGTTTACCCCCCTCTAGCCGGAAATCTTGCACACGCAGGTGCATCCGTCGACCTAACAATTTTCTCTCTTCACCTGGCAGGGATTTCTTCCATCCTAGGAGCAATTAACTTTATCACAACCATCATTAACATGAAACCACCTGCCATCTCCCAGTACCAAACCCCCCTGTTCGTCTGAGCCGTATTAATTACTGCCGTACTTCTTCTCCTCTCGCTTCCTGTCCTTGCTGCGGGAATTACAATGCTTCTTACGGACCGAAATCTAAACACTACTTTCTTTGACCCTGCAGGTGGAGGAGATCCAATTCTTTATCAACACCTATTC
>FADLI201-17|Scarus niger
CTTTACCTTGTATTTGGTGCCTGAGCCGGAATAGTAGGCACTGCCTTAAGCCTCCTCATCCGAGCTGAATTAAGTCAACCCGGGGCCCTTCTCGGAGACGACCAGATCTATAATGTTATCGTTACAGCTCATGCATTTGTAATAATCTTTTTTATGGTCATGCCTATCATGATCGGAGGCTTCGGGAACTGACTCATCCCACTCATGATCGGAGCACCCGACATGGCCTTCCCTCGAATGAACAATATGAGCTTCTGACTCCTCCCTCCCTCCTTTCTTCTATTGCTCGCCTCCTCTGGCGTAGAAGCAGGAGCAGGTACCGGATGGACCGTTTACCCCCCTCTAGCCGGAAATCTTGCACACGCAGGTGCATCCGTCGACCTAACAATTTTCTCTCTTCACCTGGCAGGGATTTCTTCCATCCTAGGAGCAATTAACTTTATCACAACCATCATTAACATGAAACCACCTGCCATCTCCCAGTACCAAACCCCCCTGTTCGTCTGAGCCGTATTAATTACTGCCGTACTTCTTCTCCTCTCGCTTCCTGTCCTTGCTGCGGGAATTACAATGCTTCTTACGGACCGAAATCTAAACACTACTTTCTTTGACCCTGCAGGTGGAGGAGATCCAATTCTTTATCAACACCTATTC
>FADLI202-17|Scarus niger
CTTTACCTTGTATTTGGTGCCTGAGCCGGAATAGTAGGCACTGCCTTAAGCCTCCTCATCCGAGCTGAATTAAGTCAACCCGGGGCCCTTCTCGGAGACGACCAGATCTATAATGTTATCGTTACAGCTCATGCATTTGTAATAATCTTTTTTATGGTCATGCCTATCATGATCGGAGGCTTCGGGAACTGACTCATCCCACTCATGATCGGAGCACCCGACATGGCCTTCCCTCGAATGAACAATATGAGCTTCTGACTCCTCCCTCCCTCCTTTCTTCTATTGCTCGCCTCCTCTGGCGTAGAAGCAGGAGCAGGTACCGGATGGACCGTTTACCCCCCTCTAGCCGGAAATCTTGCACACGCAGGTGCATCCGTCGACCTAACAATTTTCTCTCTTCACCTGGCAGGGATTTCTTCCATCCTAGGAGCAATTAACTTTATCACAACCATCATTAACATGAAACCACCTGCCATCTCCCAGTACCAAACCCCCCTGTTCGTCTGAGCCGTATTAATTACTGCCGTACTTCTTCTCCTCTCGCTTCCTGTCCTTGCTGCGGGAATTACAATGCTTCTTACGGACCGAAATCTAAACACTACTTTCTTTGACCCTGCAGGTGGAGGAGATCCAATTCTTTATCAACACCTATTC
>FADLI203-17|Scarus niger
CTTTACCTTGTATTTGGTGCCTGAGCCGGAATAGTAGGCACTGCCTTAAGCCTCCTCATCCGAGCTGAATTAAGTCAACCCGGGGCCCTTCTCGGAGACGACCAGATCTATAATGTTATCGTTACAGCTCATGCATTTGTAATAATCTTTTTTATGGTCATGCCTATCATGATCGGAGGCTTCGGGAACTGACTCATCCCACTCATGATCGGAGCACCCGACATGGCCTTCCCTCGAATGAACAATATGAGCTTCTGACTCCTCCCTCCCTCCTTTCTTCTATTGCTCGCCTCCTCTGGCGTAGAAGCAGGAGCAGGTACCGGATGGACCGTTTACCCCCCTCTAGCCGGAAATCTTGCACACGCAGGTGCATCCGTCGACCTAACAATTTTCTCTCTTCACCTGGCAGGGATTTCTTCCATCCTAGGAGCAATTAACTTTATCACAACCATCATTAACATGAAACCACCTGCCATCTCCCAGTACCAAACCCCCCTGTTCGTCTGAGCCGTATTAATTACTGCCGTACTTCTTCTCCTCTCGCTTCCTGTCCTTGCTGCGGGAATTACAATGCTTCTTACGGACCGAAATCTAAACACTACTTTCTTTGACCCTGCAGGTGGAGGAGATCCAATTCTTTATCAACACCTATTC
>FADLI204-17|Scarus niger
CTTTACCTTGTATTTGGTGCCTGAGCCGGAATAGTAGGCACTGCCTTAAGCCTCCTCATCCGAGCTGAATTAAGTCAACCCGGGGCCCTTCTCGGAGACGACCAGATCTATAATGTTATCGTTACAGCTCATGCATTTGTAATAATCTTTTTTATGGTCATGCCTATCATGATCGGAGGCTTCGGGAACTGACTCATCCCACTCATGATCGGAGCACCCGACATGGCCTTCCCTCGAATGAACAATATGAGCTTCTGACTCCTCCCTCCCTCCTTTCTTCTATTGCTCGCCTCCTCTGGCGTAGAAGCAGGAGCAGGTACCGGATGGACCGTTTACCCCCCTCTAGCCGGAAATCTTGCACACGCAGGTGCATCCGTCGACCTAACAATTTTCTCTCTTCACCTGGCAGGGATTTCTTCCATCCTAGGAGCAATTAACTTTATCACAACCATCATTAACATGAAACCACCTGCCATCTCCCAGTACCAAACCCCCCTGTTCGTCTGAGCCGTATTAATTACTGCCGTACTTCTTCTCCTCTCGCTTCCTGTCCTTGCTGCGGGAATTACAATGCTTCTTACGGACCGAAATCTAAACACTACTTTCTTTGACCCTGCAGGTGGAGGAGATCCAATTCTTTATCAACACCTATTC
>FADLI205-17|Scarus niger
CTTTACCTTGTATTTGGTGCCTGAGCCGGAATAGTAGGCACTGCCTTAAGCCTCCTCATCCGAGCTGAATTAAGTCAACCCGGGGCCCTTCTCGGAGACGACCAGATCTATAATGTTATCGTTACAGCTCATGCATTTGTAATAATCTTTTTTATGGTCATGCCTATCATGATCGGAGGCTTCGGGAACTGACTCATCCCACTCATGATCGGAGCACCCGACATGGCCTTCCCTCGAATGAACAATATGAGCTTCTGACTCCTCCCTCCCTCCTTTCTTCTATTGCTCGCCTCCTCTGGCGTAGAAGCAGGAGCAGGTACCGGATGGACCGTTTACCCCCCTCTAGCCGGAAATCTTGCACACGCAGGTGCATCCGTCGACCTAACAATTTTCTCTCTTCACCTGGCAGGGATTTCTTCCATCCTAGGAGCAATTAACTTTATCACAACCATCATTAACATGAAACCACCTGCCATCTCCCAGTACCAAACCCCCCTGTTCGTCTGAGCCGTATTAATTACTGCCGTACTTCTTCTCCTCTCGCTTCCTGTCCTTGCTGCGGGAATTACAATGCTTCTTACGGACCGAAATCTAAACACTACTTTCTTTGACCCTGCAGGTGGAGGAGATCCAATTCTTTATCAACACCTATTC
>FADLI206-17|Scarus niger
CTTTACCTTGTATTTGGTGCCTGAGCCGGAATAGTAGGCACTGCCTTAAGCCTCCTCATCCGAGCTGAATTAAGTCAACCCGGGGCCCTTCTCGGAGACGACCAGATCTATAATGTTATCGTTACAGCTCATGCATTTGTAATAATCTTTTTTATGGTCATGCCTATCATGATCGGAGGCTTCGGGAACTGACTCATCCCACTCATGATCGGAGCACCCGACATGGCCTTCCCTCGAATGAACAATATGAGCTTCTGACTCCTCCCTCCCTCCTTTCTTCTATTGCTCGCCTCCTCTGGCGTAGAAGCAGGAGCAGGTACCGGATGGACCGTTTACCCCCCTCTAGCCGGAAATCTTGCACACGCAGGTGCATCCGTCGACCTAACAATTTTCTCTCTTCACCTGGCAGGGATTTCTTCCATCCTAGGAGCAATTAACTTTATCACAACCATCATTAACATGAAACCACCTGCCATCTCCCAGTACCAAACCCCCCTGTTCGTCTGAGCCGTATTAATTACTGCCGTACTTCTTCTCCTCTCGCTTCCTGTCCTTGCTGCGGGAATTACAATGCTTCTTACGGACCGAAATCTAAACACTACTTTCTTTGACCCTGCAGGTGGAGGAGATCCAATTCTTTATCAACACCTATTC
>FADLI207-17|Scarus niger
CTTTACCTTGTATTTGGTGCCTGAGCCGGAATAGTAGGCACTGCCTTAAGCCTCCTCATCCGAGCTGAATTAAGTCAACCCGGGGCCCTTCTCGGAGACGACCAGATCTATAATGTTATCGTTACAGCTCATGCATTTGTAATAATCTTTTTTATGGTCATGCCTATCATGATCGGAGGCTTCGGGAACTGACTCATCCCACTCATGATCGGAGCACCCGACATGGCCTTCCCTCGAATGAACAATATGAGCTTCTGACTCCTCCCTCCCTCCTTTCTTCTATTGCTCGCCTCCTCTGGCGTAGAAGCAGGAGCAGGTACCGGATGGACCGTTTACCCCCCTCTAGCCGGAAATCTTGCACACGCAGGTGCATCCGTCGACCTAACAATTTTCTCTCTTCACCTGGCAGGGATTTCTTCCATCCTAGGAGCAATTAACTTTATCACAACCATCATTAACATGAAACCACCTGCCATCTCCCAGTACCAAACCCCCCTGTTCGTCTGAGCCGTATTAATTACTGCCGTACTTCTTCTCCTCTCGCTTCCTGTCCTTGCTGCGGGAATTACAATGCTTCTTACGGACCGAAATCTAAACACTACTTTCTTTGACCCTGCAGGTGGAGGAGATCCAATTCTTTATCAACACCTATTC
>FADLI208-17|Scarus niger
CTTTACCTTGTATTTGGTGCCTGAGCCGGAATAGTAGGCACTGCCTTAAGCCTCCTCATCCGAGCTGAATTAAGTCAACCCGGGGCCCTTCTCGGAGACGACCAGATCTATAATGTTATCGTTACAGCTCATGCATTTGTAATAATCTTTTTTATGGTCATGCCTATCATGATCGGAGGCTTCGGGAACTGACTCATCCCACTCATGATCGGAGCACCCGACATGGCCTTCCCTCGAATGAACAATATGAGCTTCTGACTCCTCCCTCCCTCCTTTCTTCTATTGCTCGCCTCCTCTGGCGTAGAAGCAGGAGCAGGTACCGGATGGACCGTTTACCCCCCTCTAGCCGGAAATCTTGCACACGCAGGTGCATCCGTCGACCTAACAATTTTCTCTCTTCACCTGGCAGGGATTTCTTCCATCCTAGGAGCAATTAACTTTATCACAACCATCATTAACATGAAACCACCTGCCATCTCCCAGTACCAAACCCCCCTGTTCGTCTGAGCCGTATTAATTACTGCCGTACTTCTTCTCCTCTCGCTTCCTGTCCTTGCTGCGGGAATTACAATGCTTCTTACGGACCGAAATCTAAACACTACTTTCTTTGACCCTGCAGGTGGAGGAGATCCAATTCTTTATCAACACCTATTC
>FADLI209-17|Scarus rubroviolaceus
CTTTACCTTGTATTTGGTGCCTGAGCCGGAATAGTAGGCACTGCCTTAAGCCTCCTTATCCGAGCTGAACTAAGTCAACCCGGGGCCCTTCTCGGAGACGACCAGATTTATAATGTAATCGTTACAGCTCATGCATTTGTAATGATCTTTTTTATAGTCATGCCTATCATGATTGGAGGCTTCGGGAACTGACTCATCCCACTCATGATCGGGGCACCTGACATGGCCTTCCCTCGAATGAACAATATGAGCTTCTGACTTCTCCCTCCTTCCTTTCTTCTATTGCTCGCCTCCTCTGGCGTAGAAGCAGGAGCAGGTACCGGATGGACCGTTTACCCCCCTCTAGCAGGGAATCTTGCACACGCAGGTGCATCCGTTGACCTAACAATCTTCTCCCTTCACCTAGCAGGAATTTCGTCTATTCTAGGCGCAATTAACTTTATTACAACCATCATTAACATAAAACCGCCTGCCATCTCCCAGTACCAAACACCCCTCTTCGTATGAGCTGTCTTAATTACTGCCGTGCTTCTTCTCCTCTCGCTTCCTGTCCTTGCTGCAGGAATCACAATGCTTCTTACAGATCGAAATCTAAACACTACCTTCTTTGACCCTGCAGGCGGAGGAGACCCAATTCTTTATCAACACCTCTTC
>FADLI210-17|Scarus rubroviolaceus
CTTTACCTTGTATTTGGTGCCTGAGCCGGAATAGTAGGCACTGCCTTAAGCCTCCTTATCCGAGCTGAACTAAGTCAACCCGGGGCCCTTCTCGGAGACGACCAGATTTATAATGTAATCGTTACAGCTCATGCATTTGTAATGATCTTTTTTATAGTCATGCCTATCATGATTGGAGGCTTCGGGAACTGACTCATCCCACTCATGATCGGGGCACCTGACATGGCCTTCCCTCGAATGAACAATATGAGCTTCTGACTTCTCCCTCCTTCCTTTCTTCTATTGCTCGCCTCCTCTGGCGTAGAAGCAGGAGCAGGTACCGGATGGACCGTTTACCCCCCTCTAGCAGGGAATCTTGCACACGCAGGTGCATCCGTTGACCTAACAATCTTCTCCCTTCACCTAGCAGGAATTTCGTCTATTCTAGGCGCAATTAACTTTATTACAACCATCATTAACATAAAACCGCCTGCCATCTCCCAGTACCAAACACCCCTCTTCGTATGAGCTGTCTTAATTACTGCCGTGCTTCTTCTCCTCTCGCTTCCTGTCCTTGCTGCAGGAATCACAATGCTTCTTACAGATCGAAATCTAAACACTACCTTCTTTGACCCTGCAGGCGGAGGAGACCCAATTCTTTATCAACACCTCTTC
>FADLI211-17|Scarus rubroviolaceus
CTTTACCTTGTATTTGGTGCCTGAGCCGGAATAGTAGGCACTGCCTTAAGCCTCCTTATCCGAGCTGAACTAAGTCAACCCGGGGCCCTTCTCGGAGACGACCAGATTTATAATGTAATCGTTACAGCTCATGCATTTGTAATGATCTTTTTTATAGTCATGCCTATCATGATTGGAGGCTTCGGGAACTGACTCATCCCACTCATGATCGGGGCACCTGACATGGCCTTCCCTCGAATGAACAATATGAGCTTCTGACTTCTCCCTCCTTCCTTTCTTCTATTGCTCGCCTCCTCTGGCGTAGAAGCAGGAGCAGGTACCGGATGGACCGTTTACCCCCCTCTAGCAGGGAATCTTGCACACGCAGGTGCATCCGTTGACCTAACAATCTTCTCCCTTCACCTAGCAGGAATTTCGTCTATTCTAGGCGCAATTAACTTTATTACAACCATCATTAACATAAAACCGCCTGCCATCTCCCAGTACCAAACACCCCTCTTCGTATGAGCTGTCTTAATTACTGCCGTGCTTCTTCTCCTCTCGCTTCCTGTCCTTGCTGCAGGAATCACAATGCTTCTTACAGATCGAAATCTAAACACTACCTTCTTTGACCCTGCAGGCGGAGGAGACCCAATTCTTTATCAACACCTCTTC
>FADLI212-17|Scarus prasiognathos
CTTTACCTTGTATTTGGTGCCTGAGCCGGAATAGTAGGCACTGCCCTAAGCCTCCTCATCCGAGCTGAATTAAGTCAACCCGGGGCCCTTCTCGGAGACGACCAGATTTATAATGTTATCGTTACAGCTCATGCATTTGTAATAATCTTTTTTATAGTCATACCCATCATGATTGGAGGCTTCGGAAACTGACTCATCCCACTTATGATCGGAGCGCCTGACATGGCCTTCCCTCGAATAAACAATATGAGCTTCTGACTTCTCCCTCCCTCCTTTCTCCTATTGCTCGCCTCCTCTGGCGTAGAAGCAGGAGCAGGCACCGGATGAACCGTTTACCCCCCTCTAGCAGGAAATCTTGCACACGCAGGCGCATCCGTCGACCTAACAATTTTCTCTCTTCACCTGGCAGGAATTTCCTCTATCCTAGGGGCAATTAACTTTATCACAACTATCATTAACATAAAACCGCCCGCCATCTCCCAATACCAAACCCCCCTATTCGTTTGAGCTGTATTGATTACTGCCGTACTTCTTCTCCTCTCACTTCCTGTCCTTGCTGCAGGAATCACAATGCTTCTCACAGATCGAAATCTAAATACTACTTTCTTTGACCCCGCAGGTGGAGGAGACCCAATTCTTTATCAACACCTATTC
>FADLI213-17|Scarus prasiognathos
CTTTACCTTGTATTTGGTGCCTGAGCCGGAATAGTAGGCACTGCCCTAAGCCTCCTCATCCGAGCTGAATTAAGTCAACCCGGGGCCCTTCTCGGAGACGACCAGATTTATAATGTTATCGTTACAGCTCATGCATTTGTAATAATCTTTTTTATAGTCATACCCATCATGATTGGAGGCTTCGGAAACTGACTCATCCCACTTATGATCGGAGCGCCTGACATGGCCTTCCCTCGAATAAACAATATGAGCTTCTGACTTCTCCCTCCCTCCTTTCTCCTATTGCTCGCCTCCTCTGGCGTAGAAGCAGGAGCAGGCACCGGATGAACCGTTTACCCCCCTCTAGCAGGAAATCTTGCACACGCAGGCGCATCCGTCGACCTAACAATTTTCTCTCTTCACCTGGCAGGAATTTCCTCTATCCTAGGGGCAATTAACTTTATCACAACTATCATTAACATAAAACCGCCCGCCATCTCCCAATACCAAACCCCCCTATTCGTTTGAGCTGTATTGATTACTGCCGTACTTCTTCTCCTCTCACTTCCTGTCCTTGCTGCAGGAATCACAATGCTTCTCACAGATCGAAATCTAAATACTACTTTCTTTGACCCCGCAGGTGGAGGAGACCCAATTCTTTATCAACACCTATTC
>FADLI214-17|Scarus prasiognathos
CTTTACCTTGTATTTGGTGCCTGAGCCGGAATAGTAGGCACTGCCCTAAGCCTCCTCATCCGAGCTGAATTAAGTCAACCCGGGGCCCTTCTCGGAGACGACCAGATTTATAATGTTATCGTTACAGCTCATGCATTTGTAATAATCTTTTTTATAGTCATACCCATCATGATTGGAGGCTTCGGAAACTGACTCATCCCACTTATGATCGGAGCGCCTGACATGGCCTTCCCTCGAATAAACAATATGAGCTTCTGACTTCTCCCTCCCTCCTTTCTCCTATTGCTCGCCTCCTCTGGCGTAGAAGCAGGAGCAGGCACCGGATGAACCGTTTACCCCCCTCTAGCAGGAAATCTTGCACACGCAGGCGCATCCGTCGACCTAACAATTTTCTCTCTTCACCTGGCAGGAATTTCCTCTATCCTAGGAGCAATTAACTTTATCACAACTATCATTAACATAAAACCGCCCGCCATCTCCCAATACCAAACCCCCCTATTCGTTTGAGCTGTATTGATTACTGCCGTACTTCTTCTCCTCTCACTTCCTGTCCTTGCTGCAGGAATCACAATGCTTCTCACAGATCGAAATCTAAATACTACTTTCTTTGACCCCGCAGGTGGAGGAGACCCAATTCTTTATCAACACCTATTC
>FADLI215-17|Scarus quoyi
CTCTACCTTGTATTTGGTGCTTGAGCCGGAATAGTAGGCACTGCCTTAAGCCTTCTCATCCGAGCTGAATTAAGTCAACCCGGGGCCCTTCTCGGGGACGACCAGATTTACAATGTTATCGTTACAGCTCATGCATTTGTAATGATCTTTTTTATAGTCATGCCTATCATGATTGGAGGCTTTGGAAATTGACTCATCCCACTCATGATCGGAGCACCCGACATGGCCTTTCCTCGAATGAACAACATGAGCTTCTGACTTCTTCCCCCTTCCTTTCTACTGCTGCTCGCCTCTTCTGGTGTAGAAGCCGGCGCAGGAACCGGATGGACCGTCTACCCCCCTCTAGCGGGAAATCTCGCACACGCAGGTGCATCCGTCGACCTAACAATTTTCTCTCTCCACCTGGCCGGGATTTCCTCAATCCTAGGGGCAATCAACTTTATTACAACCATCATCAACATAAAACCACCTGCCGTCTCCCAATACCAGACCCCTCTGTTCGTATGAGCTGTTTTAATTACTGCCGTACTTCTTCTCCTCTCACTTCCCGTCCTTGCTGCAGGAATCACAATGCTACTCACAGACCGAAATCTAAACACTACCTTCTTTGACCCTGCAGGCGGAGGAGATCCCATTCTTTATCAACATCTATTC
>FADLI216-17|Scarus quoyi
CTCTACCTTGTATTTGGTGCCTGAGCCGGAATAGTAGGCACTGCCTTAAGCCTTCTCATCCGAGCTGAATTAAGTCAACCCGGGGCCCTTCTCGGGGACGACCAGATTTACAATGTTATCGTTACAGCTCATGCATTTGTAATGATCTTTTTTATAGTCATGCCTATCATGATTGGAGGCTTTGGAAATTGACTCATCCCACTCATGATCGGAGCACCCGACATGGCCTTTCCTCGAATGAACAACATGAGCTTCTGACTTCTCCCCCCTTCCTTTCTACTGCTGCTCGCCTCTTCTGGTGTAGAAGCCGGCGCAGGAACCGGATGGACCGTCTACCCCCCTCTAGCGGGAAATCTCGCACACGCAGGTGCATCCGTCGACCTAACAATTTTCTCTCTCCACCTGGCCGGGATTTCCTCAATCCTAGGGGCAATCAACTTTATTACAACCATCATCAACATAAAACCACCTGCCGTCTCCCAATACCAGACCCCTCTGTTCGTATGAGCTGTTTTAATTACTGCCGTACTTCTTCTCCTCTCACTTCCCGTCCTTGCTGCAGGAATCACAATGCTACTCACAGACCGAAATCTAAACACTACCTTCTTTGACCCTGCAGGCGGAGGAGATCCCATTCTTTATCAACATCTATTC
>FADLI217-17|Scarus quoyi
CTCTACCTTGTATTTGGTGCCTGAGCCGGAATAGTAGGCACTGCCTTAAGCCTTCTCATCCGAGCTGAATTAAGTCAACCCGGGGCCCTTCTCGGGGACGACCAGATTTACAATGTTATCGTTACAGCTCATGCATTTGTAATGATCTTTTTTATAGTCATGCCTATCATGATTGGAGGCTTTGGAAATTGACTCATCCCACTCATGATCGGAGCACCCGACATGGCCTTTCCTCGAATGAACAACATGAGCTTCTGACTTCTTCCCCCTTCCTTTCTACTGCTGCTCGCCTCTTCTGGTGTAGAAGCCGGCGCAGGAACCGGATGGACCGTCTACCCCCCTCTAGCGGGAAATCTCGCACACGCAGGTGCATCCGTCGACCTAACAATTTTCTCTCTCCACCTGGCCGGGATTTCCTCAATCCTAGGGGCAATCAACTTTATTACAACCATCATCAACATAAAACCACCTGCCGTCTCCCAATACCAGACCCCTCTGTTCGTATGAGCTGTTTTAATTACTGCCGTACTTCTTCTCCTCTCACTTCCCGTCCTTGCTGCAGGAATCACAATGCTACTCACAGACCGAAATCTAAACACTACCTTCTTTGACCCTGCAGGCGGAGGAGATCCCATTCTTTATCAACATCTATTC
>FADLI218-17|Scarus spinus
CTCTACCTTGTATTTGGTGCCTGAGCCGGAATAGTAGGCACTGCCTTAAGCCTTCTCATCCGAGCTGAACTAAGCCAACCCGGGGCCCTCCTTGGGGATGATCAAATTTATAATGTTATCGTTACAGCTCACGCATTTGTAATGATCTTTTTTATGGTTATGCCCATCATGATCGGAGGCTTTGGAAATTGACTTATCCCACTCATGATCGGGGCACCTGACATGGCCTTCCCTCGAATAAATAACATGAGCTTCTGACTTCTCCCACCCTCCTTTCTACTGTTACTCGCCTCCTCTGGCGTAGAAGCAGGGGCAGGAACCGGGTGGACCGTCTACCCCCCCCTGGCAGGGAATCTTGCACACGCAGGTGCATCTGTCGACCTGACAATCTTCTCTCTCCACCTAGCCGGAATTTCCTCAATCCTAGGGGCAATCAACTTTATTACAACTATCATTAACATGAAACCGCCTGCCATCTCTCAGTACCAGACCCCACTATTCGTGTGGGCTGTTTTAATCACTGCCGTGCTTCTCCTCCTCTCACTTCCTGTTCTCGCTGCAGGGATCACAATGCTGCTCACAGATCGAAATCTAAACACCACCTTCTTCGACCCCGCAGGTGGGGGAGACCCAATTCTTTATCAACACCTATTC
>FADLI219-17|Scolopsis affinis
CTCTACTTATTATTCGGTGCTTGAGCCGGCATGGTTGGGACAGCATTAAGCCTTCTCATTCGAGCTGAATTAAGCCAACCAGGCGCTCTCTTAGGGGATGATCAAATTTACAATGTAATTGTTACGGCCCATGCGTTTGTAATAATCTTCTTCATGGTTATGCCAATCATAATCGGAGGGTTCGGAAACTGGCTGATCCCCCTGATAATCGGTGCGCCCGATATGGCATTCCCTCGTATGAATAATATGAGTTTCTGACTACTCCCTCCATCGTTCCTTCTACTCTTAGCCTCCTCAGGAGTTGAGGCAGGGGCCGGGACAGGCTGAACAGTCTACCCCCCTCTTGCTGGTAACTTAGCCCATGCTGGAGCATCCGTAGATTTAACCATCTTTTCTCTTCATTTAGCAGGAGTTTCTTCAATTTTAGGGGCAATTAACTTTATTACAACGATCATCAACATAAAACCTCCAGCTATTACACAATACCAGACCCCTCTCTTCGTGTGGGCCGTCCTTATTACAGCTGTCCTTCTTCTCCTATCCCTCCCCGTTCTTGCTGCGGGTATTACAATACTTCTTACAGACCGGAATCTTAACACAACATTCTTTGACCCTGCAGGAGGAGGAGACCCAATTCTTTACCAACACCTCTTC
>FADLI220-17|Scolopsis affinis
CTCTACTTATTATTCGGTGCTTGAGCCGGCATGGTTGGGACAGCATTAAGCCTTCTCATTCGAGCTGAATTAAGCCAACCAGGCGCTCTCTTAGGGGATGATCAAATTTACAATGTAATTGTTACGGCCCATGCGTTTGTAATAATCTTCTTCATGGTTATGCCAATCATAATCGGAGGGTTCGGAAACTGGCTGATCCCCCTGATAATCGGTGCGCCCGATATGGCATTCCCTCGTATGAATAATATGAGTTTCTGACTACTCCCTCCATCGTTCCTTCTACTCTTAGCCTCCTCAGGAGTTGAGGCAGGGGCCGGGACAGGCTGAACAGTCTACCCCCCTCTTGCTGGTAACTTAGCCCATGCTGGAGCATCCGTAGATTTAACCATCTTTTCTCTTCATTTAGCAGGAGTTTCTTCAATTTTAGGGGCAATTAACTTTATTACAACGATCATCAACATAAAACCTCCAGCTATTACACAATACCAGACCCCTCTCTTCGTGTGGGCCGTCCTTATTACAGCTGTCCTTCTTCTCCTATCCCTCCCCGTTCTTGCTGCGGGTATTACCATACTTCTTACAGACCGGAATCTTAACACAACATTCTTTGACCCTGCAGGAGGAGGAGACCCAATTCTTTACCAACACCTCTTC
>FADLI221-17|Scolopsis affinis
CTCTACTTATTATTCGGTGCTTGAGCCGGCATGGTTGGGACAGCATTAAGCCTTCTCATTCGAGCTGAATTAAGCCAACCAGGCGCTCTCTTAGGGGATGATCAAATTTACAATGTAATTGTTACGGCCCATGCGTTTGTAATAATCTTCTTCATGGTTATGCCAATCATAATCGGAGGGTTCGGAAACTGGCTGATCCCCCTGATAATCGGTGCGCCCGATATGGCATTCCCTCGTATGAATAATATGAGTTTCTGACTACTCCCTCCATCGTTCCTTCTACTCTTAGCCTCCTCAGGAGTTGAGGCAGGGGCCGGGACAGGCTGAACAGTCTACCCCCCTCTTGCTGGTAACTTAGCCCATGCTGGAGCATCCGTAGATTTAACCATCTTTTCTCTTCATTTAGCAGGAGTTTCTTCAATTTTAGGGGCAATTAACTTTATTACAACGATCATCAACATAAAACCTCCAGCTATTACACAATACCAGACCCCTCTCTTCGTGTGGGCCGTCCTTATTACAGCTGTCCTTCTTCTCCTATCCCTCCCCGTTCTTGCTGCGGGTATTACCATACTTCTTACAGACCGGAATCTTAACACAACATTCTTTGACCCTGCAGGAGGAGGAGACCCAATTCTTTACCAACACCTCTTC
>FADLI222-17|Scolopsis affinis
CTCTACTTATTATTCGGTGCTTGAGCCGGCATGGTTGGGACAGCATTAAGCCTTCTCATTCGAGCTGAATTAAGCCAACCAGGCGCTCTCTTAGGGGATGATCAAATTTACAATGTAATTGTTACGGCCCATGCGTTTGTAATAATCTTCTTCATGGTTATGCCAATCATAATCGGAGGGTTCGGAAACTGGCTGATCCCCCTGATAATCGGTGCGCCCGATATGGCATTCCCTCGTATGAATAATATGAGTTTCTGACTACTCCCTCCATCGTTCCTTCTACTCTTAGCCTCCTCAGGAGTTGAGGCAGGGGCCGGGACAGGCTGAACAGTCTACCCCCCTCTTGCTGGTAACTTAGCCCATGCTGGAGCATCCGTAGATTTAACCATCTTTTCTCTTCATTTAGCAGGAGTTTCTTCAATTTTAGGGGCAATTAACTTTATTACAACGATCATCAACATAAAACCTCCAGCTATTACACAATACCAGACCCCTCTCTTCGTGTGGGCCGTCCTTATTACAGCTGTCCTTCTTCTCCTATCCCTCCCCGTTCTTGCTGCGGGTATTACCATACTTCTTACAGACCGGAATCTTAACACAACATTCTTTGACCCTGCAGGAGGAGGAGACCCAATTCTTTACCAACACCTCTTC
>FADLI223-17|Scolopsis affinis
CTCTACTTATTATTCGGTGCTTGAGCCGGCATGGTTGGGACAGCATTAAGCCTTCTCATTCGAGCTGAATTAAGCCAACCAGGCGCTCTCTTAGGGGATGATCAAATTTACAATGTAATTGTTACGGCCCATGCGTTTGTAATAATCTTCTTCATGGTTATGCCAATCATAATCGGAGGGTTCGGAAACTGGCTGATCCCCCTGATAATCGGTGCGCCCGATATGGCATTCCCTCGTATGAATAATATGAGTTTCTGACTACTCCCTCCATCGTTCCTTCTACTCTTAGCCTCCTCAGGAGTTGAGGCAGGGTCCGGGACAGGCTGAACAGTCTACCCCCCTCTTGCTGGTAACTTAGCCCATGCTGGAGCATCCGTAGATTTAACCATCTTTTCTCTTCATTTAGCAGGAGTTTCTTCAATTTTAGGGGCAATTAACTTTATTACAACGATCATCAACATAAAACCTCCAGCTATTACACAATACCAGACCCCTCTCTTCGTGTGGGCCGTCCTTATTACAGCTGTCCTTCTTCTCCTATCCCTCCCCGTTCTTGCTGCGGGTATTACCATACTTCTTACAGACCGGAATCTTAACACAACATTCTTTGACCCTGCAGGAGGAGGAGACCCAATTCTTTACCAACACCTCTTC
>FADLI224-17|Scolopsis bilineata
CTTTATCTCTTATTTGGTGCTTGGGCCGGCATGGTGGGGACAGCGCTGAGCTTGCTTATTCGGGCTGAATTAAGCCAACCTGGTGCGCTCTTAGGGGATGACCAGATTTATAACGTGATTGTTACAGCTCATGCCTTTGTAATAATCTTCTTTATGGTTATACCAATCATGATTGGAGGGTTCGGAAATTGACTAGTCCCACTGATGATCGGCGCACCTGATATAGCATTTCCACGTATGAATAATATGAGTTTTTGACTACTTCCTCCATCATTCCTACTACTCTTAGCTTCATCAGGAGTTGAAGCAGGGGCTGGAACAGGTTGAACCGTATATCCTCCTCTCGCTGGAAATCTAGCACATGCTGGGGCATCCGTCGACTTAACCATCTTTTCTCTTCACTTGGCAGGAGTTTCTTCAATTCTAGGGGCTATTAACTTCATTACAACAATTATTAATATGAAACCCCCTGCTATCTCCCAATACCAAACACCTCTCTTCGTATGAGCTGTACTTATTACAGCCGTTCTTCTTCTCCTTTCTCTTCCTGTTCTTGCTGCCGGAATCACAATACTCCTAACAGACCGAAACCTGAACACGACTTTCTTTGACCCAGCAGGGGGAGGGGACCCAATCCTCTACCAACATCTTTTC
>FADLI225-17|Scolopsis bilineata
CTTTATCTCTTATTTGGTGCTTGGGCCGGCATGGTGGGGACAGCGCTGAGCTTGCTTATTCGGGCTGAATTAAGCCAACCTGGTGCGCTCTTAGGGGATGACCAGATTTATAACGTGATTGTTACAGCTCATGCCTTTGTAATAATCTTCTTTATGGTTATACCAATCATGATTGGAGGGTTCGGAAATTGACTAGTTCCACTGATGATCGGCGCACCTGATATAGCATTTCCACGTATGAATAATATGAGTTTTTGACTACTTCCTCCATCATTCCTACTACTCTTAGCTTCATCAGGAGTTGAAGCAGGGGCTGGAACAGGTTGAACCGTATATCCTCCTCTCGCTGGAAATCTAGCACATGCTGGGGCATCCGTCGACTTAACCATCTTTTCTCTTCACTTGGCAGGAGTTTCTTCAATTCTAGGGGCTATTAACTTCATTACAACAATTATTAATATGAAACCCCCTGCTATCTCCCAATACCAAACACCTCTCTTCGTATGAGCTGTACTTATTACAGCCGTTCTTCTTCTCCTTTCTCTTCCTGTTCTTGCTGCCGGAATCACAATACTCCTAACAGACCGAAACCTGAACACGACTTTCTTTGACCCAGCAGGGGGAGGGGACCCAATCCTCTACCAACATCTTTTC
>FADLI226-17|Scolopsis bilineata
CATGGCACCGGATTTGGTGCTTGGGCCGGCATGGTGGGGACAGCGCTGAGCTTGCTTATTCGGGCTGAATTAATCCAACCTGGTGCGCTCTTAGGGGATGACCAGATTTATAACGTGATTGTTACAGCTCATGCCTTTGTAATAATCTTCTTTATGGTTATACCAATCATGATTGGAGGGTTCGGAAATTGACTAGTTCCACTGATGATCGGCGCACCTGATATAGCATTTCCACGTATGAATAATATGAGTTTTTGACTACTTCCTCCATCATTCCTACTACTCTTAGCTTCATCAGGAGTTGAAGCAGGGGCTGGAACAGGTTGAACCGTATATCCTCCTCTCGCTGGAAATCTAGCACATGCTGGGGCATCCGTCGACTTAACCATCTTTTCTCTTCACTTGGCAGGAGTTTCTTCAATTCTAGGGGCTATTAACTTCATTACAACAATTATTAATATGAAACCCCCTGCTATCTCCCAATACCAAACACCTCTCTTCGTATGAGCTGTACTTATTACAGCCGTTCTTCTTCTCCTTTCTCTTCCTGTTCTTGCTGCCGGAATCACAATACTCCTAACAGACCGAAACCTGAACACGACTTTCTTTGACCCAGCAGGGGGAGGGGACCCAATCCTCTACCAACATCTTTTC
>FADLI227-17|Sufflamen fraenatum
CTTTATTTAATTTTTGGTGCTTGAGCCGGAATAGTAGGAACAGCCTTAAGTCTATTAATCCGAGCAGAACTAAGCCAACCCGGCGCTCTCTTAGGCGACGATCAAATCTACAACGTTATCGTTACAGCACATGCTTTCGTTATAATTTTCTTTATAGTAATACCAATTATGATTGGTGGTTTTGGAAACTGATTAATCCCCCTAATAATTGGAGCCCCTGACATAGCATTTCCCCGAATGAACAACATGAGCTTTTGACTCCTCCCTCCCTCCCTTCTGCTACTTCTTGCCTCTTCAAGCGTAGAAGCTGGGGCCGGGACTGGATGAACCGTTTACCCTCCTCTTGCAGGAAATCTGGCCCACGCAGGAGCCTCTGTCGACCTAACCATCTTCTCTCTCCACCTGGCAGGTATTTCATCCATTCTAGGGGCAATTAATTTTATTACAACAATTATTAACATGAAGCCCCCTGCCATCTCTCAATATCAAACACCGTTGTTTGTTTGAGCAGTTCTAATTACAGCAGTTCTTCTACTCTTATCCCTCCCTGTCTTAGCCGCCGGAATTACAATACTCCTCACCGACCGAAACCTTAATACCACATTTTTTGACCCTGCTGGAGGAGGAGACCCCATTCTTTACCAACATCTATTC
>FADLI228-17|Sufflamen fraenatum
CTTTATTTAATTTTTGGTGCTTGAGCTGGAATAGTAGGAACAGCCTTAAGTCTATTAATCCGAGCAGAACTAAGCCAACCCGGCGCTCTCTTAGGCGACGATCAAATCTACAACGTTATCGTTACAGCACATGCTTTCGTTATAATTTTCTTTATAGTAATACCAATTATGATTGGTGGTTTTGGAAACTGATTAATCCCCCTAATAATTGGAGCCCCTGACATAGCATTTCCCCGAATGAACAACATGAGCTTTTGACTCCTCCCTCCCTCCCTTCTGCTACTTCTTGCCTCTTCAAGCGTAGAAGCTGGGGCCGGGACTGGATGAACCGTTTACCCTCCTCTTGCAGGAAATCTGGCCCACGCAGGAGCCTCTGTCGACCTAACCATCTTCTCTCTCCACCTGGCAGGTATTTCATCCATTCTAGGGGCAATTAATTTTATTACAACAATTATTAACATGAAGCCCCCTGCCATCTCTCAATATCAAACACCGTTGTTTGTTTGAGCAGTTCTAATTACAGCAGTTCTTCTACTCTTATCCCTCCCTGTCTTAGCCGCCGGAATTACAATACTCCTCACCGACCGAAACCTTAATACCACATTTTTTGACCCTGCTGGAGGAGGAGACCCCATTCTTTACCAACATCTATTC
>FADLI229-17|Thalassoma jansenii
CTCTATCTTGTGTTCGGCGCATGAGCCGGGATAGTGGGTACAGCCCTGAGCCTGCTCATTCGAGCTGAGCTAAGCCAGCCCGGCGCCCTCCTTGGAGACGATCAGATCTATAACGTCATCGTTACAGCCCATGCATTTGTCATAATTTTCTTTATAGTAATACCAATTATGATCGGAGGCTTCGGAAACTGACTTATTCCCCTAATGATTGGGGCCCCTGACATGGCCTTCCCTCGTATGAACAACATAAGCTTTTGACTTCTTCCCCCATCATTCCTCCTACTTCTTGCCTCTTCCGGTGTTGAAGCGGGGGCCGGAACCGGGTGAACTGTCTACCCGCCCTTGGCAGGTAACCTCGCCCACGCTGGTGCATCCGTCGACCTTACTATTTTTTCCCTACACCTGGCGGGTATCTCATCAATCCTAGGTGCAATTAACTTCATTACGACCATCATCAATATGAAACCCCCAGCCATCTCCCAATATCAGACGCCTCTTTTCGTATGAGCCGTCCTGATTACAGCAGTCCTCCTTCTCCTCTCTCTCCCTGTTCTAGCTGCTGGTATTACAATGCTCCTAACGGACCGAAATCTAAACACCACCTTCTTTGACCCTGCCGGAGGGGGGGACCCAATTCTTTACCAACACCTATTC
>FADLI236-17|Chlorurus strongylocephalus
------------TTTGGTGCTTGAGCCGGGATAGTAGGCACTGCCTTAAGCCTCCTTATTCGAGCTGAATTAAGCCAACCCGGGGCCCTTCTCGGTGATGATCAAATTTATAATGTTATCGTTACAGCTCATGCATTTGTAATGATCTTTTTCATAGTCATGCCCATTATAATTGGAGGTTTTGGGAATTGACTTATCCCACTTATGATCGGAGCACCCGACATGGCCTTCCCCCGAATGAATAACATGAGCTTCTGGCTTCTCCCACCTTCCTTCCTCCTACTACTTGCCTCCTCTGGCGTAGAAGCAGGAGCAGGGACCGGATGAACTGTTTACCCCCCACTAGCCGGGAATCTTGCACACGCAGGTGCATCCGTTGACCTAACAATTTTCTCCCTCCACCTAGCAGGAATCTCTTCAATCCTAGGGGCAATTAACTTCATCACAACTATCATCAACATAAAACCCCCTGCTATCTCCCAATATCAAACCCCCCTCTTCGTGTGAGCTGTTTTAATCACCGCCGTGCTCCTTCTCCTCTCACTTCCTGTCCTTGCTGCAGGAATCACAATGCTACTAACAGATCGAAATCTAAACACTACCTTCTTCGACCCTGCAGGCGGAGGAGACCCCATTCTTTATCAACACTTATTC
>FADLI237-17|Chlorurus strongylocephalus
------------TTTGGTGCTTGAGCCGGGATAGTAGGCACTGCCTTAAGCCTCCTTATTCGAGCTGAATTAAGCCAACCCGGGGCCCTTCTCGGTGATGATCAAATTTATAATGTTATCGTTACAGCTCATGCATTTGTAATGATCTTTTTCATAGTCATGCCCATTATAATTGGAGGTTTTGGGAATTGACTTATCCCACTTATGATCGGAGCACCCGACATGGCCTTCCCCCGAATGAATAACATGAGCTTCTGGCTTCTCCCACCTTCCTTCCTCCTACTACTTGCCTCCTCTGGCGTAGAAGCAGGAGCAGGGACCGGATGAACTGTTTACCCCCCACTAGCCGGGAATCTTGCACACGCAGGTGCATCCGTTGACCTGACAATTTTCTCCCTCCACCTAGCAGGAATCTCTTCAATCCTAGGGGCAATTAACTTCATCACAACTATCATCAACATAAAACCCCCTGCTATCTCCCAATATCAGACCCCCCTCTTCGTGTGAGCTGTTTTAATCACTGCCGTGCTCCTTCTCCTCTCACTTCCTGTCCTTGCTGCAGGAATCACAATGCTACTAACAGATCGAAATCTAAACACTACCTTCTTCGACCCTGCAGGCGGAGGAGACCCCATTCTTTATCAACACTTATTC
>FADLI173-17|Parupeneus barberinus
CTCTACCTAGTCTTTGGTGCCTGAGCCGGAATGGTAGGAACTGCTTTAAGCCTTCTTATTCGTGCCGAGCTCAGCCAACCCGGCGCTCTTTTAGGTGACGACCAAATTTATAATGTAATTGTTACAGCACATGCCTTTGTAATAATTTTCTTTATGGTAATGCCAATTATGATTGGAGGGTTCGGTAACTGACTTATTCCACTCATGATCGGAGCACCCGACATGGCTTTCCCTCGAATGAACAACATGAGCTTCTGGCTACTTCCTCCCTCTTTCCTACTTCTTCTTGCCTCTTCAGGTGTTGAAGCTGGAGCCGGAACTGGTTGAACAGTTTATCCCCCACTAGCAGGTAATCTAGCACATGCCGGAGCATCTGTTGACCTAACTATCTTCTCCCTCCACCTTGCAGGTATCTCTTCAATCCTAGGGGCTATTAATTTTATTACTACAATTATTAATATGAAACCCCCTGCAATTTCACAATACCAAACACCGCTGTTCGTCTGAGCTGTATTAATTACAGCCGTGCTACTCCTTTTATCACTTCCAGTCCTTGCCGCTGGCATTACAATGCTACTCACAGATCGAAACCTAAATACAACTTTCTTCGACCCGGCAGGCGGGGGAGACCCGATCCTTTACCAACATCTATTC
>FADLI032-17|Cephalopholis formosa
CTTTATCTAGTCTTCGGTGCCTGGGCCGGTATAGTAGGGACAGCACTTAGCCTGCTAATCCGAGCTGAATTGAGCCAACCAGGTGCTCTACTGGGCGATGATCAAATTTATAATGTTATCGTTACAGCACATGCTTTCGTAATAATTTTCTTTATAGTAATACCAATTATGATTGGTGGTTTCGGAAACTGACTTATTCCACTGATAATTGGTGCCCCCGACATAGCTTTCCCCCGGATAAACAACATGAGCTTTTGACTCCTGCCTCCATCTTTCTTGCTCCTGCTAGCCTCATCTGGGGTAGAAGCAGGTGCGGGTACTGGCTGAACAGTCTACCCTCCCCTAGCCGGTAACCTAGCCCATGCAGGTGCTTCTGTTGATTTAACAATCTTTTCACTGCATTTAGCAGGTATTTCATCAATTCTAGGAGCAATTAACTTTATCACAACCATTATTAACATAAAACCTCCAGCCATCTCCCAGTATCAAACACCCCTATTTGTATGAGCTGTGTTAATTACAGCTGTTCTCCTCCTTCTTTCCCTCCCTGTTCTCGCTGCAGGTATTACAATGCTTCTAACTGATCGAAACCTGAACACCACCTTCTTTGACCCAGCTGGTGGAGGAGACCCAATTCTTTACCAGCATCTGTTC
>FADLI042-17|Cephalopholis sonnerati
CTTTATCTAGTATTTGGTGCCTGGGCCGGTATAGTGGGGACGGCTCTCAGCCTATTAATCCGGGCCGAGCTAAGCCAACCAGGCGCTTTACTCGGCGATGATCAAATCTACAATGTAATTGTTACGGCACATGCTTTCGTAATAATTTTCTTTATAGTAATACCAATTATGATTGGTGGGTTCGGAAACTGACTTATTCCATTAATAATTGGTGCTCCCGATATAGCATTCCCTCGAATGAATAATATGAGCTTCTGGCTCCTCCCTCCATCCTTCCTACTTCTGCTAGCCTCCTCTGGAGTAGAAGCCGGTGCTGGTACTGGTTGAACAGTATATCCACCCTTAGCCGGTAACCTAGCCCACGCAGGTGCCTCTGTTGACTTAACTATCTTCTCCCTGCATTTAGCAGGAATCTCATCAATTTTAGGGGCAATTAACTTTATTACCACCATTATTAACATAAAACCTCCTGCCATCTCTCAATACCAAACACCCCTATTTGTCTGAGCCGTACTCATCACAGCCGTCCTTCTTCTACTCTCCCTCCCTGTTCTCGCCGCCGGTATTACAATGCTCCTAACAGATCGAAATCTTAACACTACCTTCTTCGACCCTGCTGGAGGAGGAGACCCAATCCTTTACCAACATCTGTTC
>FADLI062-17|Epinephelus areolatus
CTTTATCTTGTATTTGGTGCCTGAGCCGGTATAGTGGGGACCGCCCTCAGCCTGCTTATTCGAGCTGAGCTGAGCCAGCCAGGAGCCCTACTTGGCGACGATCAGATCTATAACGTAATTGTTACAGCACACGCTTTCGTAATAATTTTCTTTATAGTAATACCAATTATGATTGGTGGTTTCGGAAACTGACTTGTACCTCTTATAGTTGGCGCCCCCGACATAGCATTCCCTCGAATAAACAACATAAGCTTCTGACTTCTCCCACCATCCTTCCTGCTTCTTCTAGCCTCCTCGGGAGTAGAAGCTGGTGCTGGAACTGGCTGAACGGTCTATCCCCCTCTAGCCGGCAACCTAGCCCACGCAGGAGCATCTGTAGACTTAACCATCTTCTCACTTCACTTAGCGGGGGTTTCATCAATTCTAGGAGCAATTAACTTCATTACAACTATCATCAATATAAAACCCCCAGCCATTTCTCAGTATCAAACACCTTTGTTCGTTTGAGCTGTACTAATTACAGCAGTTCTACTGCTCCTGTCCCTACCCGTGCTCGCCGCCGGTATTACAATACTTCTAACAGATCGAAACCTCAACACCACTTTCTTTGACCCCGCTGGAGGAGGAGACCCAATTCTCTACCAACACCTATTC
>FADLI041-17|Cephalopholis sonnerati
CTTTATCTAGTATTTGGTGCCTGGGCCGGTATAGTGGGGACGGCTCTCAGCCTATTAATCCGGGCCGAGCTAAGCCAACCAGGCGCTTTACTCGGCGATGATCAAATCTACAATGTAATTGTTACGGCACATGCTTTCGTAATAATTTTCTTTATAGTAATACCAATTATGATTGGTGGGTTCGGAAACTGACTTATTCCATTAATAATTGGTGCTCCCGATATAGCATTCCCTCGAATGAATAATATGAGCTTCTGGCTCCTCCCTCCATCCTTCCTACTTCTGCTAGCCTCCTCTGGAGTAGAAGCCGGTGCTGGTACTGGTTGAACAGTATATCCACCCTTAGCCGGTAACCTAGCCCACGCAGGTGCCTCTGTTGACTTAACTATCTTCTCCCTGCATTTAGCAGGAATCTCATCAATTTTAGGGGCAATTAACTTTATTACCACCATTATTAACATAAAACCTCCTGCCATCTCTCAATACCAAACACCCCTATTTGTCTGAGCCGTACTCATCACAGCCGTCCTTCTTCTACTCTCCCTCCCTGTTCTCGCCGCCGGTATTACAATGCTCCTAACAGATCGAAATCTTAACACTACCTTCTTCGACCCTGCTGGAGGAGGAGACCCAATCCTTTACCAACATCTGTTC
>FADLI063-17|Epinephelus areolatus
CTTTATCTTGTATTTGGTGCCTGAGCCGGTATAGTGGGGACCGCCCTCAGCCTGCTTATTCGAGCTGAGCTGAGCCAGCCAGGAGCCCTACTTGGCGACGATCAGATCTATAACGTAATTGTTACAGCACACGCTTTCGTAATAATTTTCTTTATAGTAATACCAATTATGATTGGTGGTTTCGGAAACTGACTTGTACCTCTTATAGTTGGCGCCCCCGACATAGCATTCCCTCGAATAAACAACATAAGCTTCTGACTTCTCCCACCATCCTTCCTGCTTCTTCTAGCCTCCTCGGGAGTAGAAGCTGGTGCTGGAACTGGCTGAACGGTCTATCCCCCTCTAGCCGGCAACCTAGCCCACGCAGGAGCATCTGTAGACTTAACCATCTTCTCACTTCACTTAGCGGGGGTTTCATCAATTCTAGGAGCAATTAACTTCATTACAACTATCATCAATATAAAACCCCCAGCCATTTCTCAGTATCAAACACCTTTGTTCGTTTGAGCTGTACTAATTACAGCAGTTCTACTGCTCCTGTCCCTACCCGTGCTCGCCGCCGGTATTACAATACTTCTAACAGATCGAAACCTCAACACCACTTTCTTTGACCCCGCTGGAGGAGGAGACCCAATTCTCTACCAACACCTATTC
>FADLI088-17|Epinephelus undulosus
CTCTATCTTGTATTTGGTGCCTGAGCCGGTATAGTAGGAACCGCCCTCAGCCTACTCATTCGGGCCGAATTAAGCCAGCCAGGAGCTCTACTTGGCGACGATCAGATCTATAACGTAATTGTTACAGCACACGCTTTCGTAATAATTTTCTTTATAGTAATACCAATTATGATTGGTGGCTTCGGAAACTGGCTTGTACCCCTTATAATTGGCGCCCCAGACATGGCATTCCCTCGAATAAACAACATAAGCTTCTGACTTCTCCCCCCGTCCTTCCTGCTTCTCTTAGCCTCCTCTGGGGTAGAAGCTGGTGCCGGGACTGGCTGAACGGTCTACCCCCCTTTAGCCGGCAACCTCGCCCATGCAGGGGCTTCTGTAGACTTAACCATCTTCTCACTTCACTTGGCAGGAATTTCATCAATTCTAGGAGCAATCAACTTCATTACAACCATTATTAACATGAAACCCCCAGCTATCTCTCAGTATCAGACACCTTTATTCGTGTGAGCTGTTCTAATTACAGCAGTTCTACTGCTCCTATCTCTCCCTGTACTTGCCGCCGGTATTACAATACTTCTAACAGATCGAAACCTCAACACCACCTTCTTTGACCCCGCCGGAGGGGGAGACCCAATTCTCTATCAGCACCTGTTC
>FADLI044-17|Cephalopholis sonnerati
CTTTATCTAGTATTTGGTGCCTGGGCCGGTATAGTGGGGACGGCTCTCAGCCTATTAATCCGGGCCGAGCTAAGCCAACCAGGCGCTTTACTCGGCGATGATCAAATCTACAATGTAATTGTTACGGCACATGCTTTCGTAATAATTTTCTTTATAGTAATACCAATTATGATTGGTGGGTTCGGAAACTGACTTATTCCATTAATAATTGGTGCTCCCGATATAGCATTCCCTCGAATGAATAATATGAGCTTCTGGCTCCTCCCTCCATCCTTCCTACTTCTGCTAGCCTCCTCTGGAGTAGAAGCCGGTGCTGGTACTGGTTGAACAGTATATCCACCCTTAGCCGGTAACCTAGCCCACGCAGGTGCCTCTGTTGACTTAACTATCTTCTCCCTGCATTTAGCAGGAATCTCATCAATTTTAGGGGCAATTAACTTTATTACCACCATTATTAACATAAAACCTCCTGCCATCTCTCAATACCAAACACCCCTATTTGTCTGAGCCGTACTCATCACAGCCGTCCTTCTTCTACTCTCCCTCCCTGTTCTCGCCGCCGGTATTACAATGCTCCTAACAGATCGAAATCTTAACACTACCTTCTTCGACCCTGCTGGAGGAGGAGACCCAATCCTTTACCAACATCTGTTC
>FADLI073-17|Epinephelus longispinis
CTCTATCTTGTATTTGGTGCCTGAGCCGGTATAGTAGGAACCGCCCTCAGCCTGCTTATTCGAGCTGAGCTGAGCCAGCCAGGGGCCCTACTTGGCGATGATCAAATTTATAACGTAATTGTAACAGCACATGCTTTCGTGATAATCTTCTTTATAGTAATACCAATTATGATTGGTGGCTTCGGAAACTGACTCATCCCACTTATGATTGGTGCCCCAGACATGGCATTCCCCCGAATGAATAATATGAGCTTCTGACTCCTCCCCCCATCATTCCTGCTTCTTCTAGCCTCCTCTGGAGTAGAAGCCGGAGCTGGGACTGGTTGAACGGTCTATCCACCTTTAGCCGGGAACTTAGCCCACGCAGGTGCATCCGTAGATTTAACCATCTTCTCACTACATCTAGCGGGGATCTCATCAATTCTAGGAGCAATTAACTTTATTACAACAATTATTAACATAAAACCCCCAGCCATTTCCCAGTACCAAACACCTTTATTTGTGTGAGCTGTCCTAATTACAGCAGTTCTGCTACTTCTGTCTCTTCCAGTCCTTGCTGCCGGTATTACAATACTTTTAACAGACCGTAATCTTAACACCACTTTCTTTGACCCGGCCGGAGGGGGAGACCCTATTCTCTACCAGCACTTATTC
>FADLI081-17|Epinephelus merra
CTTTATCTTGTATTTGGTGCCTGAGCCGGCATAGTAGGAACAGCCCTCAGCCTGCTTATTCGAGCCGAGCTAAGCCAACCAGGAGCCTTGCTCGGTGACGATCAAATCTATAATGTAATTGTGACAGCACATGCTTTCGTAATAATTTTCTTTATAGTGATACCAATCATGATTGGAGGCTTCGGAAACTGACTTATCCCGCTTATGATCGGCGCCCCAGATATAGCATTCCCTCGAATAAACAACATGAGCTTCTGACTCCTCCCCCCATCATTCCTGCTTCTTCTGGCTTCTTCTGGGGTAGAAGCTGGAGCCGGTACCGGCTGAACAGTTTACCCACCTCTAGCTGGAAACCTGGCCCACGCAGGTGCATCCGTAGATTTAACCATTTTCTCACTTCACCTAGCAGGTGTTTCATCAATCCTGGGAGCAATTAATTTCATTACAACCATCATTAACATAAAACCCCCTGCCATCTCTCAGTACCAGACACCTTTATTCGTATGAGCCGTACTAATTACAGCAGTACTCCTACTCCTCTCCCTTCCTGTCCTTGCCGCCGGTATTACAATGCTTCTAACAGATCGTAATCTCAACACCACCTTCTTTGATCCAGCCGGAGGAGGGGACCCTATCCTCTACCAACACTTATTC
>FADLI040-17|Cephalopholis nigripinnis
CTTTATCTAGTATTTGGTGCCTGAGCCGGTATAGTAGGAACAGCTCTCAGCCTATTAATCCGGGCTGAGCTAAGCCAACCAGGTGCTTTACTCGGCGATGATCAAATCTACAATGTAATTGTTACGGCACATGCTTTCGTAATAATTTTCTTTATAGTAATACCAATTATGATTGGTGGGTTCGGAAACTGACTTATCCCATTAATAATCGGTGCTCCCGATATGGCATTCCCCCGAATGAATAATATGAGCTTTTGACTCCTCCCCCCATCCTTCCTACTTCTGCTAGCCTCCTCTGGAGTAGAAGCTGGTGCTGGTACTGGCTGAACGGTGTATCCACCTTTAGCCGGTAACCTAGCCCATGCAGGTGCCTCCGTTGATCTAACTATCTTTTCCCTACATTTAGCAGGTATCTCATCAATTTTAGGGGCTATTAACTTTATTACTACTATTATTAACATAAAACCACCTGCCATCTCTCAATACCAAACACCCTTATTTGTTTGAGCTGTACTCATCACAGCCGTCCTTCTTCTACTTTCCCTTCCTGTCCTTGCCGCCGGTATTACAATACTCCTAACAGATCGAAATCTTAACACCACCTTCTTCGATCCTGCTGGCGGAGGAGACCCAATCCTTTACCAACATCTGTTC
>FADLI078-17|Epinephelus melanostigma
CTTTATCTTGTATTTGGTGCCTGAGCCGGTATAGTAGGAACAGCCCTCAGCCTACTTATTCGAGCTGAGCTAAGCCAGCCAGGAGCCCTGCTCGGCGACGACCAGATTTATAACGTAATTGTTACAGCACATGCTTTCGTAATAATTTTCTTTATAGTAATGCCAATCATGATTGGTGGCTTCGGAAACTGACTTATCCCCCTAATAATCGGTGCCCCAGACATAGCATTCCCTCGAATAAATAACATAAGCTTCTGACTTCTCCCCCCATCTTTCCTGCTTCTTCTAGCCTCTTCTGGAGTAGAAGCTGGTGCTGGTACTGGTTGAACAGTCTACCCGCCCCTAGCTGGAAACCTGGCCCATGCGGGTGCATCTGTAGATTTAACCATCTTCTCATTACACTTGGCAGGTATTTCATCAATTCTAGGAGCAATTAACTTTATCACCACCATCGTCAACATGAAACCCCCCGCCATTTCTCAATACCAGACACCTTTATTTGTATGAGCTGTCCTAATTACAGCAGTACTGCTGCTTCTATCCCTCCCTGTTCTCGCCGCCGGCATTACAATGCTTCTAACAGACCGAAATCTTAATACTACCTTCTTTGACCCAGCCGGAGGGGGAGACCCAATTTTATACCAACACCTATTC
>FADLI080-17|Epinephelus merra
CTTTATCTTGTATTTGGTGCCTGAGCCGGCATAGTAGGAACAGCCCTCAGCCTGCTTATTCGAGCCGAGCTAAGCCAACCAGGAGCCTTGCTCGGTGACGATCAAATCTATAATGTAATTGTGACAGCACATGCTTTCGTAATAATTTTCTTTATAGTGATACCAATCATGATTGGAGGCTTCGGAAACTGACTTATCCCGCTTATGATCGGCGCCCCAGATATAGCATTCCCTCGAATAAACAACATGAGCTTCTGACTCCTCCCCCCATCATTCCTGCTTCTTCTGGCTTCTTCTGGGGTAGAAGCTGGAGCCGGTACCGGCTGAACAGTTTACCCACCTCTAGCTGGAAACCTGGCCCACGCAGGTGCATCCGTAGATTTAACCATTTTCTCACTTCACCTAGCAGGTGTCTCATCAATCCTGGGGGCAATTAATTTCATTACAACCATCATTAACATAAAACCCCCTGCCATCTCTCAGTACCAGACACCTTTATTCGTATGAGCCGTACTAATTACAGCAGTACTCCTACTCCTCTCCCTTCCTGTCCTTGCCGCCGGTATTACAATGCTTCTAACAGATCGTAATCTCAACACTACCTTCTTTGATCCAGCCGGAGGAGGGGACCCTATCCTCTACCAACACTTATTC
>FADLI072-17|Epinephelus fasciatus
CTCTATCTTGTATTCGGTGCCTGAGCCGGTATAGTAGGAACAGCTCTCAGCCTGCTTATTCGAGCTGAGCTGAGTCAGCCCGGAGCCCTACTCGGCGACGACCAAATTTATAATGTAATCGTTACAGCACATGCTTTCGTAATAATTTTCTTTATAGTAATACCAATCATGATTGGAGGCTTTGGAAACTGACTCATCCCACTTATGATCGGCGCCCCAGATATAGCATTCCCTCGAATAAATAATATAAGCTTCTGGCTTCTCCCACCATCTTTCCTCCTTCTTCTCGCCTCTTCCGGGGTAGAAGCTGGAGCCGGCACTGGCTGAACAGTCTACCCACCTCTGGCTGGAAACCTGGCCCATGCAGGTGCATCTGTAGACTTAACCATCTTCTCACTACACTTAGCAGGGATTTCATCAATTCTGGGGGCTATCAACTTTATTACAACTATTATTAACATAAAACCTCCTGCCATCTCTCAGTATCAAACACCTTTATTCGTCTGAGCTGTCCTAATTACAGCAGTACTCCTGCTCCTATCCCTTCCCGTGCTTGCTGCCGGCATCACTATACTTCTTACAGATCGTAATCTTAACACTACTTTCTTTGATCCAGCTGGAGGAGGAGATCCTATTCTCTACCAACACCTATTC
>FADLI036-17|Cephalopholis miniata
---------------GGTGCCTGGGCCGGTATAGTAGGAACAGCTCTCAGCCTATTAATCCGGGCTGAGCTAAGCCAACCAGGCGCTTTACTCGGCGATGATCAAATCTACAATGTAATTGTTACAGCACATGCTTTCGTAATAATTTTCTTTATAGTAATACCAATCATGATTGGTGGGTTCGGAAATTGGCTCATTCCATTAATAATCGGAGCCCCCGATATAGCATTCCCTCGAATGAATAATATGAGCTTCTGGCTCCTCCCTCCATCCTTCTTACTTCTGCTAGCTTCCTCTGGAGTAGAAGCCGGTGCTGGTACTGGTTGAACAGTGTATCCGCCTTTAGCCGGTAACCTAGCCCACGCAGGTGCTTCTGTTGACCTTACTATCTTCTCCCTGCATTTAGCAGGAATCTCGTCAATTTTAGGAGCGATTAACTTCATTACTACTATTATTAATATAAAACCCCCTGCCATCTCCCAATATCAAACACCCTTATTTGTTTGAGCTGTGCTCATCACAGCCGTCCTTCTTCTCCTCTCCCTCCCTGTTCTTGCCGCCGGTATTACAATACTTCTAACAGACCGAAATCTCAACACCACTTTCTTCGATCCTGCTGGCGGGGGAGATCCGATCCTTTACCAACACCTATTC
>FADLI070-17|Epinephelus fasciatus
CTCTATCTTGTATTCGGTGCCTGAGCCGGTATAGTAGGAACAGCTCTCAGCCTGCTTATTCGAGCTGAGCTGAGTCAGCCAGGAGCCCTACTCGGCGACGACCAAATTTATAATGTAATCGTTACAGCACATGCTTTCGTAATAATTTTCTTTATAGTAATACCAATCATGATTGGAGGCTTTGGAAACTGACTCATCCCACTTATGATCGGCGCCCCAGATATAGCATTCCCTCGAATAAATAATATAAGCTTCTGGCTTCTCCCACCATCTTTCCTCCTTCTTCTCGCCTCTTCCGGGGTAGAAGCTGGAGCCGGCACTGGCTGAACAGTCTACCCACCTCTGGCTGGAAACCTGGCCCATGCAGGTGCATCTGTAGACTTAACCATCTTCTCACTACACTTAGCAGGGATTTCATCAATTCTGGGGGCTATTAACTTTATTACAACTATTATTAACATAAAACCTCCTGCTATCTCTCAGTATCAAACACCTTTATTCGTCTGAGCTGTCCTAATTACAGCAGTACTCCTGCTCCTATCCCTTCCCGTGCTTGCTGCCGGCATCACTATACTTCTTACAGATCGTAATCTTAACACTACTTTCTTTGATCCAGCTGGAGGAGGAGATCCTATTCTCTACCAACACCTATTC
>FADLI075-17|Epinephelus melanostigma
CTTTATCTTGTATTTGGTGCCTGAGCCGGTATAGTAGGAACAGCCCTCAGCCTACTTATTCGAGCTGAGCTAAGCCAGCCAGGAGCCCTGCTCGGCGACGACCAGATTTATAACGTAATTGTTACAGCACATGCTTTCGTAATAATTTTCTTTATAGTAATGCCAATCATGATTGGTGGCTTCGGAAACTGACTTATCCCCCTAATAATCGGTGCCCCAGACATAGCATTCCCTCGAATAAATAACATAAGCTTCTGACTTCTCCCCCCATCTTTCCTGCTTCTTCTAGCCTCTTCTGGAGTAGAAGCTGGTGCTGGTACTGGTTGAACAGTCTACCCGCCCCTAGCTGGAAACCTGGCCCATGCGGGTGCATCTGTAGATTTAACCATCTTCTCATTACACTTGGCAGGTATTTCATCAATTCTAGGAGCAATTAACTTTATCACCACCATCGTCAACATGAAACCCCCCGCCATTTCTCAATACCAGACACCTTTATTTGTATGAGCTGTCCTAATTACAGCAGTACTGCTGCTTCTATCCCTCCCTGTTCTCGCCGCCGGCATTACAATGCTTCTAACAGACCGAAATCTTAATACTACCTTCTTTGACCCAGCCGGAGGGGGAGACCCAATTTTATACCAACACCTATTC
>FADLI046-17|Cephalopholis sonnerati
CTTTATCTAGTATTTGGTGCCTGGGCCGGTATAGTGGGGACGGCTCTCAGCCTATTAATCCGGGCCGAGCTAAGCCAACCAGGCGCTTTACTCGGCGATGATCAAATCTACAATGTAATTGTTACGGCACATGCTTTCGTAATAATTTTCTTTATAGTAATACCAATTATGATTGGTGGGTTCGGAAACTGACTTATTCCATTAATAATTGGTGCTCCCGATATAGCATTCCCTCGAATGAATAATATGAGCTTCTGGCTCCTCCCTCCATCCTTCCTACTTCTGCTAGCCTCCTCTGGAGTAGAAGCCGGTGCTGGTACTGGTTGAACAGTATATCCACCCTTAGCCGGTAACCTAGCCCACGCAGGTGCCTCTGTTGACTTAACTATCTTCTCCCTGCATTTAGCAGGAATCTCATCAATTTTAGGGGCAATTAACTTTATTACCACCATTATTAACATAAAACCTCCTGCCATCTCTCAATACCAAACACCCCTATTTGTCTGAGCCGTACTCATCACAGCCGTCCTTCTTCTACTCTCCCTCCCTGTTCTCGCCGCCGGTATTACAATGCTCCTAACAGATCGAAATCTTAACACTACCTTCTTCGACCCTGCTGGAGGAGGAGACCCAATCCTTTACCAACATCTGTTC
>FADLI045-17|Cephalopholis sonnerati
CTTTATCTAGTATTTGGTGCCTGGGCCGGTATAGTGGGGACGGCTCTCAGCCTATTAATCCGGGCCGAGCTAAGCCAACCAGGCGCTTTACTCGGCGATGATCAAATCTACAATGTAATTGTTACGGCACATGCTTTCGTAATAATTTTCTTTATAGTAATACCAATTATGATTGGTGGGTTCGGAAACTGACTTATTCCATTAATAATTGGTGCTCCCGATATAGCATTCCCTCGAATGAATAATATGAGCTTCTGGCTCCTCCCTCCATCCTTCCTACTTCTGCTAGCCTCCTCTGGAGTAGAAGCCGGTGCTGGTACTGGTTGAACAGTATATCCACCCTTAGCCGGTAACCTAGCCCACGCAGGTGCCTCTGTTGACTTAACTATCTTCTCCCTGCATTTAGCAGGAATCTCATCAATTTTAGGGGCAATTAACTTTATTACCACCATTATTAACATAAAACCTCCTGCCATCTCTCAATACCAAACACCCCTATTTGTCTGAGCCGTACTCATCACAGCCGTCCTTCTTCTACTCTCCCTCCCTGTTCTCGCCGCCGGTATTACAATGCTCCTAACAGATCGAAATCTTAACACTACCTTCTTCGACCCTGCTGGAGGAGGAGACCCAATCCTTTACCAACATCTGTTC
>FADLI050-17|Cephalopholis nigripinnis
CTTTATCTAGTATTTGGTGCCTGAGCCGGTATAGTAGGAACAGCTCTCAGCCTATTAATCCGGGCTGAGCTAAGCCAACCAGGTGCTTTACTCGGCGATGATCAAATCTACAATGTAATTGTTACGGCACATGCTTTCGTAATAATTTTCTTTATAGTAATACCAATTATGATTGGTGGGTTCGGAAACTGACTTATCCCATTAATAATCGGTGCTCCCGATATGGCATTCCCCCGAATGAATAATATGAGCTTTTGACTCCTCCCCCCATCCTTCCTACTTCTGCTAGCCTCCTCTGGAGTAGAAGCTGGTGCTGGTACTGGCTGAACAGTGTATCCACCTTTAGCCGGCAACCTAGCCCATGCAGGTGCCTCCGTTGATCTAACTATCTTTTCCCTACATTTAGCAGGTATCTCATCAATTTTAGGGGCTATTAACTTTATTACTACTATTATTAACATAAAACCACCTGCCATCTCTCAATACCAAACACCCTTATTTGTTTGAGCTGTACTCATCACAGCCGTCCTTCTTCTACTTTCCCTTCCTGTCCTTGCCGCCGGTATTACAATACTCCTAACAGATCGAAATCTTAACACCACCTTCTTCGATCCTGCTGGCGGAGGAGACCCAATCCTTTACCAACATCTGTTC
>FADLI053-17|Cephalopholis nigripinnis
CTTTATCTAGTATTTGGTGCCTGAGCCGGTATAGTAGGAACAGCTCTCAGCCTATTAATCCGGGCTGAGCTAAGCCAACCAGGTGCTTTACTCGGCGATGATCAAATCTACAATGTAATTGTTACGGCACATGCTTTCGTAATAATTTTCTTTATAGTAATACCAATTATGATTGGTGGGTTCGGAAACTGACTTATCCCATTAATAATCGGTGCTCCCGATATGGCATTCCCCCGAATGAATAATATGAGCTTTTGACTCCTCCCCCCATCCTTCCTACTTCTGCTAGCCTCCTCTGGAGTAGAAGCTGGTGCTGGCACTGGCTGAACGGTGTATCCACCTTTAGCTGGTAACCTAGCCCATGCAGGTGCCTCCGTTGATCTAACTATCTTTTCCCTACATTTAGCAGGTATCTCATCAATTTTAGGGGCTATTAACTTTATTACTACTATTATTAACATAAAACCACCTGCCATCTCTCAATACCAAACACCCTTATTTGTTTGAGCTGTACTCATCACAGCCGTCCTTCTTCTACTCTCCCTTCCTGTCCTTGCCGCCGGTATTACAATACTCCTAACAGATCGAAATCTTAATACCACCTTCTTCGATCCTGCTGGCGGAGGAGACCCAATCCTTTACCAACATCTGTTC
>FADLI028-17|Cephalopholis formosa
CTTTATCTAGTCTTCGGTGCCTGGGCCGGTATAGTAGGGACAGCACTTAGCCTGCTAATCCGAGCTGAATTGAGCCAACCAGGTGCTCTACTGGGCGATGATCAAATTTATAATGTTATCGTTACAGCACATGCTTTCGTAATAATTTTCTTTATAGTAATACCAATTATGATTGGTGGTTTCGGAAACTGACTTATTCCACTGATAATTGGTGCCCCCGACATAGCTTTCCCCCGGATAAACAACATGAGCTTTTGACTCCTGCCTCCATCTTTCTTGCTCCTGCTAGCCTCATCTGGGGTAGAAGCAGGTGCGGGTACTGGCTGAACAGTCTACCCTCCCCTAGCCGGTAACCTAGCCCATGCAGGTGCTTCTGTTGATTTAACAATCTTTTCACTGCATTTAGCAGGTATTTCATCAATTCTAGGAGCAATTAACTTTATCACAACCATTATTAACATAAAACCTCCAGCCATCTCCCAGTATCAAACACCCCTATTTGTATGAGCTGTGTTAATTACAGCTGTTCTCCTCCTTCTTTCCCTCCCTGTTCTCGCTGCAGGTATTACAATGCTTCTAACTGATCGAAACCTGAACACCACCTTCTTTGACCCAGCTGGTGGAGGAGACCCAATTCTTTACCAGCATCTGTTC
>FADLI079-17|Epinephelus merra
CTTTATCTTGTATTTGGTGCCTGAGCCGGCATAGTAGGAACAGCCCTCAGCCTGCTTATTCGAGCCGAGCTAAGCCAACCAGGAGCCTTGCTCGGTGACGATCAAATCTATAATGTAATTGTGACAGCACATGCTTTCGTAATAATTTTCTTTATAGTGATACCAATCATGATTGGAGGCTTCGGAAACTGACTTATCCCGCTTATGATCGGCGCCCCAGATATAGCATTCCCTCGAATAAACAACATGAGCTTCTGACTCCTCCCCCCATCATTCCTGCTTCTTCTGGCTTCTTCTGGGGTAGAAGCTGGAGCCGGTACCGGCTGAACAGTTTACCCACCTCTAGCTGGAAACCTGGCCCACGCAGGTGCATCCGTAGATTTAACCATTTTCTCACTTCACCTAGCAGGTGTCTCATCAATCCTGGGGGCAATTAATTTCATTACAACCATCATTAACATAAAACCCCCTGCCATCTCTCAGTACCAGACACCTTTATTCGTATGAGCCGTACTAATTACAGCAGTACTCCTACTCCTCTCCCTTCCTGTCCTTGCCGCCGGTATTACAATGCTTCTAACAGATCGTAATCTCAACACTACCTTCTTTGATCCAGCCGGAGGAGGGGACCCTATCCTCTACCAACACTTATTC
>FADLI084-17|Epinephelus merra
CTTTATCTTGTATTTGGTGCCTGAGCCGGCATAGTAGGAACAGCCCTCAGCCTGCTTATTCGAGCCGAGCTAAGCCAACCAGGAGCCTTGCTCGGTGACGATCAAATCTATAATGTAATTGTGACAGCACATGCTTTCGTAATAATTTTCTTTATAGTGATACCAATCATGATTGGAGGCTTCGGAAACTGACTTATCCCGCTTATGATCGGCGCCCCAGATATAGCATTCCCTCGAATAAACAACATGAGCTTCTGACTCCTCCCCCCATCATTCCTGCTTCTTCTGGCTTCTTCTGGGGTAGAAGCTGGAGCCGGTACCGGCTGAACAGTTTACCCACCTCTAGCTGGAAACCTGGCCCACGCAGGTGCATCCGTAGATTTAACCATTTTCTCACTTCACCTAGCAGGTGTCTCATCAATCCTGGGGGCAATTAATTTCATTACAACCATCATTAACATAAAACCCCCTGCCATCTCTCAGTACCAGACACCTTTATTCGTATGAGCCGTACTAATTACAGCAGTACTCCTACTCCTCTCCCTTCCTGTCCTTGCCGCCGGTATTACAATGCTTCTAACAGATCGTAATCTCAACACCACCTTCTTTGATCCAGCCGGAGGAGGGGACCCTATCCTCTACCAACACTTATTC
>FADLI037-17|Cephalopholis miniata
---------------GGTGCCTGGGCCGGTATAGTAGGAACAGCTCTCAGCCTATTAATCCGGGCTGAGCTAAGCCAACCAGGCGCTTTACTCGGCGATGATCAAATCTACAATGTAATTGTTACAGCACATGCTTTCGTAATAATTTTCTTTATAGTAATACCAATCATGATTGGTGGGTTCGGAAATTGGCTCATTCCATTAATAATCGGAGCCCCCGATATAGCATTCCCTCGAATGAATAATATGAGCTTCTGGCTCCTCCCTCCATCCTTCTTACTTCTGCTAGCTTCCTCTGGAGTAGAAGCCGGTGCTGGTACTGGTTGAACAGTGTATCCGCCTTTAGCCGGTAACCTAGCCCACGCAGGTGCTTCTGTTGACCTTACTATCTTCTCCCTGCATTTAGCAGGAATCTCGTCAATTTTAGGAGCGATTAACTTCATTACTACTATTATTAATATGAAACCCCCTGCCATCTCCCAATATCAAACACCCTTATTTGTTTGAGCTGTGCTCATCACAGCCGTCCTTCTTCTCCTCTCCCTCCCTGTTCTTGCCGCCGGTATTACAATACTTCTAACAGACCGAAATCTCAACACCACTTTCTTCGATCCTGCTGGCGGGGGAGATCCGATCCTTTACCAACACCTATTC
>FADLI043-17|Cephalopholis sonnerati
CTTTATCTAGTATTTGGTGCCTGGGCCGGTATAGTGGGGACGGCTCTCAGCCTATTAATCCGGGCCGAGCTAAGCCAACCAGGCGCTTTACTCGGCGATGATCAAATCTACAATGTAATTGTTACGGCACATGCTTTCGTAATAATTTTCTTTATAGTAATACCAATTATGATTGGTGGGTTCGGAAACTGACTTATTCCATTAATAATTGGTGCTCCCGATATAGCATTCCCTCGAATGAATAATATGAGCTTCTGGCTCCTCCCTCCATCCTTCCTACTTCTGCTAGCCTCCTCTGGAGTAGAAGCCGGTGCTGGTACTGGTTGAACAGTATATCCACCCTTAGCCGGTAACCTAGCCCACGCAGGTGCCTCTGTTGACTTAACTATCTTCTCCCTGCATTTAGCAGGAATCTCATCAATTTTAGGGGCAATTAACTTTATTACCACCATTATTAACATAAAACCTCCTGCCATCTCTCAATACCAAACACCCCTATTTGTCTGAGCCGTACTCATCACAGCCGTCCTTCTTCTACTCTCCCTCCCTGTTCTCGCCGCCGGTATTACAATGCTCCTAACAGATCGAAATCTTAACACTACCTTCTTCGACCCTGCTGGAGGAGGAGACCCAATCCTTTACCAACATCTGTTC
>FADLI047-17|Cephalopholis sonnerati
CTTTATCTAGTATTTGGTGCCTGGGCCGGTATAGTGGGGACGGCTCTCAGCCTATTAATCCGGGCCGAGCTAAGCCAACCAGGCGCTTTACTCGGCGATGATCAAATCTACAATGTAATTGTTACGGCACATGCTTTCGTAATAATTTTCTTTATAGTAATACCAATTATGATTGGTGGGTTCGGAAACTGACTTATTCCATTAATAATTGGTGCTCCCGATATAGCATTCCCTCGAATGAATAATATGAGCTTCTGGCTCCTCCCTCCATCCTTCCTACTTCTGCTAGCCTCCTCTGGAGTAGAAGCCGGTGCTGGTACTGGTTGAACAGTATATCCACCCTTAGCCGGTAACCTAGCCCACGCAGGTGCCTCTGTTGACTTAACTATCTTCTCCCTGCATTTAGCAGGAATCTCATCAATTTTAGGGGCAATTAACTTTATTACCACCATTATTAACATAAAACCTCCTGCCATCTCTCAATACCAAACACCCCTATTTGTCTGAGCCGTACTCATCACAGCCGTCCTTCTTCTACTCTCCCTCCCTGTTCTCGCCGCCGGTATTACAATGCTCCTAACAGATCGAAATCTTAACACTACCTTCTTCGACCCTGCTGGAGGAGGAGACCCAATCCTTTACCAACATCTGTTC
>FADLI048-17|Cephalopholis nigripinnis
CTTTATCTAGTATTTGGTGCCTGAGCCGGTATAGTAGGAACAGCTCTCAGCCTATTAATCCGGGCTGAGCTAAGCCAACCAGGTGCTTTACTCGGCGATGATCAAATCTACAATGTAATTGTTACGGCACATGCTTTCGTAATAATTTTCTTTATAGTAATACCAATTATGATTGGTGGGTTCGGAAACTGACTTATCCCATTAATAATCGGTGCTCCCGATATGGCATTCCCCCGAATGAATAATATGAGCTTTTGACTCCTCCCCCCATCCTTCCTACTTCTGCTAGCCTCCTCTGGAGTAGAAGCTGGTGCTGGTACTGGCTGAACGGTGTATCCACCTTTAGCCGGTAACCTAGCCCATGCAGGTGCCTCCGTTGATCTAACTATCTTTTCCCTACATTTAGCAGGTATCTCATCAATTTTAGGGGCTATTAACTTTATTACTACTATTATTAACATAAAACCACCTGCCATCTCTCAATACCAAACACCCCTATTTGTTTGAGCTGTACTCATCACAGCCGTCCTTCTTCTACTTTCCCTTCCTGTCCTTGCCGCCGGTATTACAATACTCCTAACAGATCGAAATCTTAATACCACCTTCTTCGATCCTGCTGGCGGAGGAGACCCAATCCTTTACCAACATCTGTTC
>FADLI031-17|Cephalopholis formosa
CTTTATCTAGTCTTCGGTGCCTGGGCCGGTATAGTAGGGACAGCACTTAGCCTGCTAATCCGAGCTGAATTGAGCCAACCAGGTGCTCTACTGGGCGATGATCAAATTTATAATGTTATCGTTACAGCACATGCTTTCGTAATAATTTTCTTTATAGTAATACCAATTATGATTGGTGGTTTCGGAAACTGACTTATTCCACTGATAATTGGTGCCCCCGACATAGCTTTCCCCCGGATAAACAACATGAGCTTTTGACTCCTGCCTCCATCTTTCTTGCTCCTGCTAGCCTCATCTGGGGTAGAAGCAGGTGCGGGTACTGGCTGAACAGTCTACCCTCCCCTAGCCGGTAACCTAGCCCATGCAGGTGCTTCTGTTGATTTAACAATCTTTTCACTGCATTTAGCAGGTATTTCATCAATTCTAGGAGCAATTAACTTTATCACAACCATTATTAACATAAAACCTCCAGCCATCTCCCAGTATCAAACACCCCTATTTGTATGAGCTGTGTTAATTACAGCTGTTCTCCTCCTTCTTTCCCTCCCTGTTCTCGCTGCAGGTATTACAATGCTTCTAACTGATCGAAACCTGAACACCACCTTCTTTGACCCAGCTGGTGGAGGAGACCCAATTCTTTACCAGCATCTGTTC
>FADLI065-17|Epinephelus coeruleopunctatus
CTTTATCTTGTATTTGGTGCCTGAGCCGGTATGGTAGGAACAGCCCTCAGCCTGCTTATTCGAGCCGAGCTTAGCCAACCAGGGGCTCTACTGGGTGACGACCAGATCTATAATGTGATTGTTACAGCACATGCTTTTGTAATAATCTTTTTTATAGTAATACCAATCATGATTGGTGGCTTCGGAAACTGACTCATCCCACTAATAATTGGTGCTCCAGACATGGCATTCCCCCGAATAAATAACATGAGCTTCTGACTTCTCCCCCCATCCTTCCTGCTTCTTCTCGCTTCTTCTGGGGTAGAAGCCGGTGCTGGTACTGGCTGAACAGTTTATCCACCCCTAGCCGGAAACCTAGCCCATGCAGGTGCATCTGTAGACTTAACTATCTTTTCACTACATCTAGCAGGGATCTCATCAATTCTAGGTGCAATCAATTTTATTACAACCATTATTAACATAAAACCCCCAGCCATCTCCCAATACCAAACACCTTTATTTGTATGAGCAGTGTTAATTACAGCGGTGCTTCTGCTCCTCTCTCTTCCTGTTCTTGCCGCCGGTATTACAATGCTACTCACAGATCGCAATCTTAACACCACTTTCTTCGACCCAGCCGGAGGGGGAGACCCCATTCTTTACCAACACTTATTT
>FADLI025-17|Cephalopholis aurantia
CTTTATCTAGTATTTGGTGCCTGAGCCGGTATAGTGGGAACAGCCCTTAGCCTGCTAATCCGAGCTGAACTAAGCCAACCAGGTGCTTTACTCGGCGATGATCAAATCTACAATGTAATTGTTACAGCACATGCTTTTGTAATAATTTTCTTTATAGTAATACCAATTATGATTGGTGGATTCGGAAACTGACTTATTCCACTAATGATTGGTGCCCCCGATATAGCATTCCCCCGTATGAATAATATGAGCTTCTGGCTCCTTCCCCCCTCCTTCCTGCTTCTGTTAGCCTCCTCTGGAGTAGAAGCTGGTGCTGGTACTGGTTGAACGGTATACCCGCCCTTAGCCGGTAATCTGGCCCACGCAGGTGCCTCTGTTGATTTAACTATCTTTTCTCTACACTTAGCAGGGATCTCATCAATTCTAGGAGCAATCAACTTTATTACTACCATTATTAACATAAAACCACCCGCCATCTCCCAGTACCAAACGCCCCTATTTGTTTGAGCCGTGCTAATCACAGCCGTCCTGCTTCTTCTCTCCCTCCCTGTCCTTGCTGCCGGTATTACAATGCTCCTAACAGACCGAAATCTTAATACCACCTTCTTCGACCCTGCCGGTGGGGGAGACCCAATCCTTTACCAACACCTATTC
>FADLI085-17|Epinephelus spilotoceps
CTTTATCTTGTATTTGGTGCCTGAGCCGGTATAGTAGGAACAGCTCTCAGTTTGCTTATTCGAGCTGAGCTCAGCCAACCAGGAGCCCTGCTCGGCGACGACCAGATTTATAACGTAATTGTTACAGCACATGCTTTCGTAATAATTTTCTTTATAGTAATGCCAATCATGATTGGAGGCTTCGGAAACTGACTTATCCCCCTAATAATTGGTGCCCCCGACATAGCATTTCCTCGAATAAACAACATAAGCTTCTGACTTCTTCCCCCATCTTTCCTGCTTCTTCTAGCCTCTTCTGGAGTAGAAGCTGGTGCTGGCACTGGTTGAACAGTATACCCGCCCCTGGCTGGAAACCTAGCTCATGCAGGTGCATCTGTAGATTTAACCATCTTCTCATTACACTTAGCAGGTATTTCATCAATTCTAGGAGCAATTAACTTTATCACCACCATCATCAACATGAAACCCCCTGCCATTTCTCAGTACCAAACACCTTTATTTGTATGAGCCGTCCTAATTACAGCAGTACTACTACTTCTATCCCTCCCTGTTCTTGCCGCCGGCATTACAATGCTTCTAACAGACCGTAATCTTAATACTACCTTCTTTGACCCGGCCGGGGGAGGAGATCCAATTTTATACCAACACTTATTC
>FADLI030-17|Cephalopholis formosa
CTTTATCTAGTCTTCGGTGCCTGGGCCGGTATAGTAGGGACAGCACTTAGCCTGCTAATCCGAGCTGAATTGAGCCAACCAGGTGCTCTACTGGGCGATGATCAAATTTATAATGTTATCGTTACAGCACATGCTTTCGTAATAATTTTCTTTATAGTAATACCAATTATGATTGGTGGTTTCGGAAACTGACTTATTCCACTGATAATTGGTGCCCCCGACATAGCTTTCCCCCGGATAAACAACATGAGCTTTTGACTCCTGCCTCCATCTTTCTTGCTCCTGCTAGCCTCATCTGGGGTAGAAGCAGGTGCGGGTACTGGCTGAACAGTCTACCCTCCCCTAGCCGGTAACCTAGCCCATGCAGGTGCTTCTGTTGATTTAACAATCTTTTCACTGCATTTAGCAGGTATTTCATCAATTCTAGGAGCAATTAACTTTATCACAACCATTATTAACATAAAACCTCCAGCCATCTCCCAGTATCAAACACCCCTATTTGTATGAGCTGTGTTAATTACAGCTGTTCTCCTCCTTCTTTCCCTCCCTGTTCTCGCTGCAGGTATTACAATGCTTCTAACTGATCGAAACCTGAACACCACCTTCTTTGACCCAGCTGGTGGAGGAGACCCAATTCTTTACCAACATCTGTTC
>FADLI074-17|Epinephelus longispinis
CTCTATCTTGTATTTGGTGCCTGAGCCGGTATAGTAGGAACCGCCCTCAGCCTGCTTATTCGAGCTGAGCTGAGCCAGCCAGGGGCCCTACTTGGCGATGATCAAATTTATAACGTAATTGTAACAGCACATGCTTTCGTGATAATCTTCTTTATAGTAATACCAATTATGATTGGTGGCTTCGGAAACTGACTCATCCCACTTATGATTGGTGCCCCAGACATGGCATTCCCCCGAATGAATAATATGAGCTTCTGACTCCTCCCCCCATCATTCCTGCTTCTTCTAGCCTCCTCTGGAGTAGAAGCCGGAGCTGGGACTGGTTGAACGGTCTATCCACCTTTAGCCGGGAACTTAGCCCACGCAGGTGCATCCGTAGATTTAACCATCTTCTCACTACATCTAGCGGGGATCTCATCAATTCTAGGAGCAATTAACTTTATTACAACAATTATTAACATAAAACCCCCAGCCATTTCCCAGTACCAAACACCTTTATTTGTGTGAGCTGTCCTAATTACAGCAGTTCTGCTGCTTCTGTCTCTTCCAGTCCTTGCTGCCGGTATTACAATACTTTTAACAGACCGTAATCTTAACACCACTTTCTTTGACCCGGCCGGAGGGGGAGACCCTATTCTCTACCAACACTTATTC
>FADLI023-17|Cephalopholis aurantia
CTTTATCTAGTATTTGGTGCCTGAGCCGGTATAGTGGGAACAGCCCTTAGCCTGCTAATCCGAGCTGAACTAAGCCAACCAGGTGCTTTACTAGGCGATGATCAAATCTACAATGTAATTGTTACAGCACATGCTTTCGTAATAATTTTCTTTATAGTAATACCAATTATGATTGGTGGATTCGGAAACTGACTTATTCCACTAATGATTGGTGCCCCCGATATAGCATTCCCCCGTATGAATAATATGAGCTTCTGGCTCCTTCCCCCCTCCTTCCTGCTTCTGTTAGCCTCCTCTGGAGTAGAAGCTGGTGCTGGTACTGGTTGAACGGTATACCCGCCCTTAGCCGGTAATCTGGCCCACGCAGGTGCCTCTGTTGATTTAACTATCTTTTCTCTACACTTAGCAGGGATCTCATCAATTCTAGGAGCAATCAACTTTATTACTACCATTATTAACATAAAACCACCCGCCATCTCCCAATACCAAACGCCCCTATTTGTTTGAGCCGTGCTAATCACAGCCGTCCTGCTTCTTCTCTCCCTCCCTGTCCTTGCTGCCGGTATTACAATGCTCCTAACAGACCGAAATCTTAATACCACCTTCTTCGACCCTGCCGGTGGGGGAGACCCAATCCTTTACCAACACCTATTC
>FADLI033-17|Cephalopholis leopardus
CTCTATCTAGTATTTGGTGCCTGAGCCGGTATAGTGGGAACAGCCCTCAGCCTACTAATCCGGGCTGAACTAAGCCAACCAGGTGCTTTACTCGGCGATGATCAAATCTATAATGTGATTGTTACAGCACATGCTTTCGTAATAATTTTCTTTATAGTAATACCAATTATGATCGGTGGATTCGGAAACTGACTTATTCCACTAATAATTGGTGCCCCGGATATAGCATTCCCCCGAATGAATAACATGAGCTTCTGGCTTCTCCCCCCATCCTTCCTACTTCTGCTAGCCTCCTCTGGAGTAGAAGCTGGTGCTGGTACTGGTTGAACGGTGTATCCACCCTTAGCCGGTAACCTGGCCCACGCAGGTGCCTCTGTTGATCTAACCATCTTTTCTCTACATTTAGCAGGGATCTCATCAATTCTAGGAGCTATCAACTTCATTACTACCATCATTAACATAAAACCCCCTGCCATCTCCCAATACCAAACACCCTTATTTGTTTGAGCTGTATTAATTACAGCCGTTCTTCTCCTTCTCTCCCTTCCTGTCCTTGCTGCCGGTATTACAATGCTTTTAACAGACCGAAATCTCAATACTACCTTCTTCGACCCTGCCGGTGGGGGAGACCCGATCCTCTACCAACACCTATTC
>FADLI035-17|Cephalopholis miniata
---------------GGTGCCTGGGCCGGTATAGTAGGAACAGCTCTCAGCCTATTAATCCGGGCTGAGCTAAGCCAACCAGGCGCTTTACTCGGCGATGATCAAATCTACAATGTAATTGTTACAGCACATGCTTTCGTAATAATTTTCTTTATAGTAATACCAATCATGATTGGTGGGTTCGGAAATTGGCTCATTCCATTAATAATCGGAGCCCCCGATATAGCATTCCCTCGAATGAATAATATGAGCTTCTGGCTCCTCCCTCCATCCTTCTTACTTCTGCTAGCTTCCTCTGGAGTAGAAGCCGGTGCTGGTACTGGTTGAACAGTGTATCCGCCTTTAGCCGGTAACCTAGCCCACGCAGGTGCTTCTGTTGACCTTACTATCTTCTCCCTGCATTTAGCAGGAATCTCGTCAATTTTAGGAGCGATTAACTTCATTACTACTATTATTAATATAAAACCCCCTGCCATCTCCCAATATCAAACACCCTTATTTGTTTGAGCTGTGCTCATCACAGCCGTCCTTCTTCTCCTCTCCCTCCCTGTTCTTGCCGCCGGTATTACAATACTTCTAACAGACCGAAATCTCAACACCACTTTCTTCGATCCTGCTGGCGGGGGAGATCCGATCCTTTACCAACACCTATTC
>FADLI234-17|Variola louti
TTATATCTAGTGTTCGGTGCCTGAGCTGGAATAGTAGGAACTGCCTTAAGCCTCCTAATTCGTGCAGAGTTAAGCCAGCCAGGAGCTCTCTTAGGCGATGACCAGATTTACAATGTAATCGTTACTGCCCACGCGTTCGTGATGATTTTCTTTATAGTAATGCCAATCATGATCGGTGGGTTCGGAAACTGACTTATCCCGTTGATAATTGGCGCTCCTGATATAGCATTCCCTCGAATAAACAACATAAGCTTCTGGCTTCTCCCTCCTTCTTTCTTACTACTCCTTGCCTCATCTGGTGTAGAGGCAGGTGCTGGTACAGGATGAACAGTCTATCCACCCTTGGCAGGAAATTTAGCTCACGCAGGTGCTTCTGTTGACTTGACTATTTTCTCTCTCCACTTAGCAGGTATTTCATCAATTTTAGGAGCAATTAATTTCATTACAACTATTATTAATATGAAACCTCCAGCTATTTCTCAATACCAAACACCCCTATTTGTCTGAGCCGTACTTATCACTGCTGTATTGCTCCTTCTTTCCCTTCCAGTTCTTGCTGCCGGTATTACAATACTATTAACAGACCGAAATCTCAACACCACTTTCTTCGATCCGGCAGGAGGAGGGGACCCTATCCTTTATCAACACTTATTT
>FADLI051-17|Cephalopholis nigripinnis
CTTTATCTAGTATTTGGTGCCTGAGCCGGTATAGTAGGAACAGCTCTCAGCCTATTAATCCGGGCTGAGCTAAGCCAACCAGGTGCTTTACTCGGCGATGATCAAATCTACAATGTAATTGTTACGGCACATGCTTTCGTAATAATTTTCTTTATAGTAATACCAATTATGATTGGTGGGTTCGGAAACTGACTTATCCCATTAATAATCGGTGCTCCCGATATGGCATTCCCCCGAATGAATAATATGAGCTTTTGACTCCTCCCCCCATCCTTCCTACTTCTGCTAGCCTCCTCTGGAGTAGAAGCTGGTGCTGGTACTGGCTGAACGGTGTATCCACCTTTAGCCGGTAACCTAGCCCATGCAGGTGCCTCCGTTGATCTAACTATCTTTTCCCTACATTTAGCAGGTATCTCATCAATTTTAGGGGCTATTAACTTTATTACTACTATTATTAACATAAAACCACCTGCCATCTCTCAATACCAAACACCCCTATTTGTTTGAGCTGTACTCATCACAGCCGTCCTTCTTCTACTTTCCCTTCCTGTCCTTGCCGCCGGTATTACAATACTCCTAACAGATCGAAATCTTAATACCACCTTCTTCGATCCTGCTGGCGGAGGAGACCCAATCCTTTACCAACATCTGTTC
>FADLI026-17|Cephalopholis aurantia
CTTTATCTAGTATTTGGTGCCTGAGCCGGTATAGTGGGAACAGCCCTTAGCCTGCTAATCCGAGCTGAACTAAGCCAACCAGGTGCTTTACTAGGCGATGATCAAATCTACAATGTAATTGTTACAGCACATGCTTTCGTAATAATTTTCTTTATAGTAATACCAATTATGATTGGTGGATTCGGAAACTGACTTATTCCACTAATGATTGGTGCCCCCGATATAGCATTCCCCCGTATGAATAATATGAGCTTCTGGCTCCTTCCCCCCTCCTTCCTGCTTCTGTTAGCCTCCTCTGGAGTAGAAGCTGGTGCTGGTACTGGTTGAACGGTATACCCGCCCTTAGCCGGTAATCTGGCCCACGCAGGTGCCTCTGTTGATTTAACTATCTTTTCTCTACACTTAGCAGGGATCTCATCAATTCTAGGAGCAATCAACTTTATTACTACCATTATTAACATAAAACCACCCGCCATCTCCCAATACCAAACGCCCCTATTTGTTTGAGCCGTGCTAATCACAGCCGTCCTGCTTCTTCTCTCCCTCCCTGTCCTTGCTGCCGGTATTACAATGCTCCTAACAGACCGAAATCTTAATACCACCTTCTTCGACCCTGCCGGTGGGGGAGACCCAATCCTTTACCAACACCTATTC
>FADLI086-17|Epinephelus tauvina
CTTTATCTTGTATTTGGTGCCTGAGCCGGTATAGTAGGAACAGCCCTCAGCCTACTTATTCGAGCTGAGCTGAGCCAACCAGGAGCCCTGCTCGGCGACGACCAGATTTATAACGTAATTGTTACAGCACATGCTTTCGTAATAATTTTCTTTATAGTAATGCCAATCATGATTGGAGGCTTCGGAAACTGACTTATCCCCCTAATAATCGGTGCCCCAGACATAGCATTCCCTCGAATAAATAATATAAGCTTCTGGCTTCTCCCCCCATCTTTCCTGCTTCTTCTAGCCTCTTCTGGAGTAGAAGCTGGTGCTGGTACTGGTTGAACAGTTTACCCGCCCCTGGCTGGAAACCTGGCCCATGCAGGTGCATCTGTAGATTTAACCATCTTCTCATTACACTTAGCAGGCATTTCATCAATTTTAGGAGCAATTAACTTTATCACAACCATCATCAACATGAAACCCCCCGCCATTTCTCAGTACCAGACACCTTTATTTGTATGAGCTGTCCTAATTACAGCAGTACTACTACTTCTATCCCTCCCTGTTCTTGCCGCCGGCATTACAATGCTCCTAACGGACCGTAATCTTAATACTACCTTCTTTGACCCAGCCGGAGGAGGGGACCCCATTTTATACCAACACTTATTC
>FADLI066-17|Epinephelus fasciatus
CTCTATCTTGTATTCGGTGCCTGAGCCGGTATAGTAGGAACAGCTCTCAGCCTGCTTATTCGAGCTGAGCTGAGTCAGCCAGGAGCCCTACTCGGCGACGACCAAATTTATAATGTAATCGTTACAGCACATGCTTTCGTAATAATTTTCTTTATAGTAATACCAATCATGATTGGAGGCTTTGGAAACTGACTCATCCCACTTATGATCGGCGCCCCAGATATAGCATTCCCTCGAATAAATAATATAAGCTTCTGGCTTCTCCCACCATCTTTCCTCCTTCTTCTCGCCTCTTCCGGGGTAGAAGCTGGAGCCGGCACTGGCTGAACAGTCTACCCACCTCTGGCTGGAAACCTGGCCCATGCAGGTGCATCTGTAGACTTAACCATCTTCTCACTACACTTAGCAGGGATTTCATCAATTCTGGGGGCTATTAACTTTATTACAACTATTATTAACATAAAACCTCCTGCTATCTCTCAGTATCAAACACCTTTATTCGTCTGAGCTGTCCTAATTACAGCAGTACTCCTGCTCCTATCCCTTCCCGTGCTTGCTGCCGGCATCACTATACTTCTTACAGATCGTAATCTTAACACTACTTTCTTTGATCCAGCTGGAGGAGGAGATCCTATTCTCTACCAACACCTATTC
>FADLI068-17|Epinephelus fasciatus
CTCTATCTTGTATTCGGTGCCTGAGCCGGTATAGTAGGAACAGCTCTCAGCCTGCTTATTCGAGCTGAGCTGAGTCAGCCAGGAGCCCTACTCGGCGACGACCAAATTTATAATGTAATCGTTACAGCACATGCTTTCGTAATAATTTTCTTTATAGTAATACCAATCATGATTGGAGGCTTTGGAAACTGACTCATCCCACTTATGATCGGCGCCCCAGATATAGCATTCCCTCGAATAAATAATATAAGCTTCTGGCTTCTCCCACCATCTTTCCTCCTTCTTCTCGCCTCTTCCGGGGTAGAAGCTGGAGCCGGCACTGGCTGAACAGTCTACCCACCTCTGGCTGGAAACCTGGCCCATGCAGGTGCATCTGTAGACTTAACCATCTTCTCACTACACTTAGCAGGGATTTCATCAATTCTGGGGGCTATTAACTTTATTACAACTATTATTAACATAAAACCTCCTGCTATCTCTCAGTATCAAACACCTTTATTCGTCTGAGCTGTCCTAATTACAGCAGTACTCCTGCTCCTATCCCTTCCCGTGCTTGCTGCCGGCATCACTATACTTCTTACAGATCGTAATCTTAACACTACTTTCTTTGATCCAGCTGGAGGAGGAGATCCTATTCTCTACCAACACCTATTC
>FADLI024-17|Cephalopholis aurantia
CTTTATCTAGTATTTGGTGCCTGAGCCGGTATAGTGGGAACAGCCCTTAGCCTGCTAATCCGAGCTGAACTAAGCCAACCAGGTGCTTTACTAGGCGATGATCAAATCTACAATGTAATTGTTACAGCACATGCTTTCGTAATAATTTTCTTTATAGTAATACCAATTATGATTGGTGGATTCGGAAACTGACTTATTCCACTAATGATTGGTGCCCCCGATATAGCATTCCCCCGTATGAATAATATGAGCTTCTGGCTCCTTCCCCCCTCCTTCCTGCTTCTGTTAGCCTCCTCTGGAGTAGAAGCTGGTGCTGGTACTGGTTGAACGGTATACCCGCCCTTAGCCGGTAATCTGGCCCACGCAGGTGCCTCTGTTGATTTAACTATCTTTTCTCTACACTTAGCAGGGATCTCATCAATTCTAGGAGCAATCAACTTTATTACTACCATTATTAACATAAAACCACCCGCCATCTCCCAATACCAAACGCCCCTATTTGTTTGAGCCGTGCTAATCACAGCCGTCCTGCTTCTTCTCTCCCTCCCTGTCCTTGCTGCCGGTATTACAATGCTCCTAACAGACCGAAATCTTAATACCACCTTCTTCGACCCTGCCGGTGGGGGAGACCCAATCCTTTACCAACACCTATTC
>FADLI077-17|Epinephelus melanostigma
CTTTATCTTGTATTTGGTGCCTGAGCCGGTATAGTAGGAACAGCCCTCAGCCTACTTATTCGAGCTGAGCTAAGCCAGCCAGGAGCCCTGCTCGGCGACGACCAGATTTATAACGTAATTGTTACAGCACATGCTTTCGTAATAATTTTCTTTATAGTAATGCCAATCATGATTGGTGGCTTCGGAAACTGACTTATCCCCCTAATAATCGGTGCCCCAGACATAGCATTCCCTCGAATAAATAACATAAGCTTCTGACTTCTCCCCCCATCTTTCCTGCTTCTTCTAGCCTCTTCTGGAGTAGAAGCTGGTGCTGGTACTGGTTGAACAGTCTACCCGCCCCTAGCTGGAAACCTGGCCCATGCGGGTGCATCTGTAGATTTAACCATCTTCTCATTACACTTGGCAGGTATTTCATCAATTCTAGGAGCAATTAACTTTATCACCACCATCGTCAACATGAAACCCCCCGCCATTTCTCAATACCAGACACCTTTATTTGTATGAGCTGTCCTAATTACAGCAGTACTGCTGCTTCTATCCCTCCCTGTTCTCGCCGCCGGCATTACAATGCTTCTAACAGACCGAAATCTTAATACTACCTTCTTTGACCCAGCCGGAGGGGGAGACCCAATTTTATACCAACACCTATTC
>FADLI232-17|Variola albimarginata
TTATATCTAGTGTTCGGTGCCTGAGCTGGAATGGTAGGAACTGCCTTAAGCCTACTAATTCGTGCAGAACTAAGCCAGCCAGGGGCTCTCTTAGGCGATGACCAGATCTATAATGTAATCGTTACTGCCCACGCATTCGTGATGATCTTCTTTATAGTAATGCCAATCATGATTGGCGGGTTCGGAAACTGACTTATCCCTCTGATAATCGGCGCTCCTGATATAGCATTTCCTCGAATAAATAACATAAGCTTCTGACTTCTCCCTCCTTCTTTCTTACTACTCCTTGCCTCGTCTGGCGTAGAAGCGGGTGCTGGTACTGGGTGAACAGTCTATCCGCCCCTGGCAGGTAATCTAGCCCACGCAGGTGCTTCTGTTGACTTAACTATTTTCTCTCTTCACTTAGCAGGTATTTCATCAATTCTAGGGGCAATTAATTTCATTACAACTATTATTAACATAAAACCCCCAGCTATTTCTCAGTACCAAACACCCCTCTTTGTCTGAGCCGTACTTATCACTGCTGTATTGCTTCTTCTCTCCCTCCCAGTTCTCGCTGCCGGTATTACAATATTATTAACAGACCGTAACCTTAACACCACTTTCTTTGACCCAGCGGGAGGGGGAGACCCTATTCTTTACCAACACTTATTC
>FADLI233-17|Variola albimarginata
TTATATCTAGTGTTCGGTGCCTGAGCTGGAATGGTAGGAACTGCCTTAAGCCTACTAATTCGTGCAGAACTAAGCCAGCCAGGGGCTCTCTTAGGCGATGACCAGATCTATAATGTAATCGTTACTGCCCACGCATTCGTGATGATCTTCTTTATAGTAATGCCAATCATGATTGGCGGGTTCGGAAACTGACTTATTCCTCTGATAATCGGCGCTCCTGATATAGCATTTCCTCGAATAAATAACATAAGCTTCTGACTTCTCCCTCCTTCTTTCTTACTACTCCTTGCCTCGTCTGGCGTAGAAGCGGGTGCTGGTACTGGGTGAACAGTCTATCCACCCCTGGCAGGTAATCTAGCCCACGCAGGTGCTTCTGTTGACTTAACTATTTTCTCTCTTCACTTAGCAGGTATTTCATCAATTCTAGGGGCAATTAATTTCATTACAACTATTATTAACATAAAACCCCCAGCTATTTCTCAATACCAAACACCCCTCTTTGTCTGAGCCGTACTTATCACTGCTGTATTGCTTCTTCTCTCCCTCCCAGTTCTTGCTGCCGGTATTACAATATTATTAACAGACCGTAACCTTAACACCACTTTCTTTGACCCAGCGGGAGGGGGAGACCCTATTCTTTACCAACACTTATTC
>FADLI052-17|Cephalopholis nigripinnis
CTTTATCTAGTATTTGGTGCCTGAGCCGGTATAGTAGGAACAGCTCTCAGCCTATTAATCCGGGCTGAGCTAAGCCAACCAGGTGCTTTACTCGGCGATGATCAAATCTACAATGTAATTGTTACGGCACATGCTTTCGTAATAATTTTCTTTATAGTAATACCAATTATGATTGGTGGGTTCGGAAACTGACTTATCCCATTAATAATCGGTGCTCCCGATATGGCATTCCCCCGAATGAATAATATGAGCTTTTGACTCCTCCCCCCATCCTTCCTACTTCTGCTAGCCTCCTCTGGAGTAGAAGCTGGTGCTGGTACTGGCTGAACGGTGTATCCACCTTTAGCCGGTAACCTAGCCCATGCAGGTGCCTCCGTTGATCTAACTATCTTTTCCCTACATTTAGCAGGTATCTCATCAATTTTAGGGGCTATTAACTTTATTACTACTATTATTAACATAAAACCACCTGCCATCTCTCAATACCAAACACCCTTATTTGTTTGAGCTGTACTCATCACAGCCGTCCTTCTTCTACTTTCCCTTCCTGTCCTTGCCGCCGGTATTACAATACTCCTAACAGATCGAAATCTTAACACCACCTTCTTCGATCCTGCTGGCGGAGGAGACCCAATCCTTTACCAACATCTGTTC
>FADLI027-17|Cephalopholis aurantia
CTTTATCTAGTATTTGGTGCCTGAGCCGGTATAGTGGGAACAGCCCTTAGCCTGCTAATCCGAGCTGAACTAAGCCAACCAGGTGCTTTACTAGGCGATGATCAAATCTACAATGTAATTGTTACAGCACATGCTTTCGTAATAATTTTCTTTATAGTAATACCAATTATGATTGGTGGATTCGGAAACTGACTTATTCCACTAATGATTGGTGCCCCCGATATAGCATTCCCCCGTATGAATAATATGAGCTTCTGGCTCCTTCCCCCCTCCTTCCTGCTTCTGTTAGCCTCCTCTGGAGTAGAAGCTGGTGCTGGTACTGGTTGAACGGTATACCCGCCCTTAGCCGGTAATCTGGCCCACGCAGGTGCCTCTGTTGATTTAACTATCTTTTCTCTACACTTAGCAGGGATCTCATCAATTCTAGGAGCAATCAACTTTATTACTACCATTATTAACATAAAACCACCCGCCATCTCCCAATACCAAACGCCCCTATTTGTTTGAGCCGTGCTAATCACAGCCGTCCTGCTTCTTCTCTCCCTCCCTGTCCTTGCTGCCGGTATTACAATGCTCCTAACAGACCGAAATCTTAATACCACCTTCTTCGACCCTGCCGGTGGGGGAGACCCAATCCTTTACCAACACCTATTC
>FADLI038-17|Cephalopholis miniata
---------------GGTGCCTGGGCCGGTATAGTAGGAACAGCTCTCAGCCTATTAATCCGGGCTGAGCTAAGCCAACCAGGCGCTTTACTCGGCGATGATCAAATCTACAATGTAATTGTTACAGCACATGCTTTCGTAATAATTTTCTTTATAGTAATACCAATCATGATTGGTGGGTTCGGAAATTGGCTCATTCCATTAATAATCGGAGCCCCCGATATAGCATTCCCTCGAATGAATAATATGAGCTTCTGGCTCCTCCCTCCGTCCTTCTTACTTCTGCTAGCTTCCTCTGGAGTAGAAGCCGGTGCTGGTACTGGTTGAACAGTGTATCCGCCTTTAGCCGGTAACCTAGCCCACGCAGGTGCTTCTGTTGACCTTACTATCTTCTCCCTGCATTTAGCAGGAATCTCGTCAATTTTAGGAGCGATTAACTTCATTACTACTATTATTAATATAAAACCCCCTGCCATCTCCCAATATCAAACACCCTTATTTGTTTGAGCTGTGCTCATCACAGCCGTCCTTCTTCTCCTCTCCCTCCCTGTTCTTGCCGCCGGTATTACAATACTTCTAACAGACCGAAATCTCAACACCACTTTCTTCGATCCTGCTGGCGGGGGAGATCCGATCCTTTACCAACACCTATTC
>FADLI054-17|Cephalopholis nigripinnis
CTTTATCTAGTATTTGGTGCCTGAGCCGGTATAGTAGGAACAGCTCTCAGCCTATTAATCCGGGCTGAGCTAAGCCAACCAGGTGCTTTACTCGGCGATGATCAAATCTACAATGTAATTGTTACGGCACATGCTTTCGTAATAATTTTCTTTATAGTAATACCAATTATGATTGGTGGGTTCGGAAACTGACTTATCCCATTAATAATCGGTGCTCCCGATATGGCATTCCCCCGAATGAATAATATGAGCTTTTGACTCCTCCCCCCATCCTTCCTACTTCTGCTAGCCTCCTCTGGAGTAGAAGCTGGTGCTGGTACTGGCTGAACAGTGTATCCACCTTTAGCCGGTAACCTAGCCCATGCAGGTGCCTCCGTTGATCTAACTATCTTTTCCCTACATTTAGCAGGTATCTCATCAATTTTAGGGGCTATTAACTTTATTACTACTATTATTAACATAAAACCACCTGCCATCTCTCAATACCAAACACCCTTATTTGTTTGAGCTGTACTCATCACAGCCGTCCTTCTTCTACTTTCCCTTCCTGTCCTTGCCGCCGGTATTACAATACTCCTAACAGATCGAAATCTTAACACCACCTTCTTCGATCCTGCTGGCGGAGGAGACCCAATCCTTTACCAACATCTGTTC
>FADLI230-17|Variola albimarginata
TTGTATCTAGTGTTCGGTGCCTGAGCTGGAATGGTAGGAACTGCCTTAAGCCTACTAATTCGTGCAGAATTAAGCCAGCCAGGGGCTCTCTTAGGCGATGACCAGATCTATAATGTAATCGTTACTGCCCACGCATTCGTGATGATCTTCTTTATAGTAATGCCAATCATGATTGGCGGGTTCGGAAACTGACTTATTCCTCTGATAATCGGCGCTCCTGATATAGCATTTCCTCGAATAAATAACATAAGCTTCTGACTTCTCCCTCCTTCTTTCTTACTACTCCTTGCCTCGTCTGGCGTAGAAGCGGGTGCTGGTACTGGGTGAACAGTCTATCCACCCCTGGCAGGTAATCTAGCCCACGCAGGTGCTTCTGTTGACTTAATTATTTTCTCTCTTCACTTAGCAGGTATTTCATCAATTCTAGGGGCAATTAATTTCATTACAACTATTATTAACATAAAACCCCCAGCTATTTCTCAATACCAAACACCCCTCTTTGTCTGAGCCGTACTTATCACTGCTGTATTGCTTCTTCTCTCCCTCCCAGTTCTCGCTGCCGGTATTACAATATTATTAACAGACCGTAACCTTAACACCACTTTCTTTGACCCAGCGGGAGGGGGAGACCCTATTCTTTACCAACACTTATTC
>FADLI235-17|Variola louti
TTATATCTAGTGTTCGGTGCCTGAGCTGGAATAGTAGGAACTGCCTTAAGCCTCCTAATTCGTGCAGAGTTAAGCCAGCCAGGAGCTCTCTTAGGCGATGACCAGATTTACAATGTAATCGTTACTGCCCACGCGTTCGTGATGATTTTCTTTATAGTAATGCCAATCATGATCGGTGGGTTCGGAAACTGACTTATCCCGTTGATAATTGGCGCTCCTGATATAGCATTCCCTCGAATAAACAACATAAGCTTCTGGCTTCTCCCTCCTTCTTTCTTACTACTCCTTGCCTCATCTGGTGTAGAGGCAGGTGCTGGTACAGGATGAACAGTCTATCCACCCTTGGCAGGAAATTTAGCTCACGCAGGTGCTTCTGTTGACTTGACTATTTTCTCTCTCCACTTAGCAGGTATTTCATCAATTTTAGGAGCAATTAATTTCATTACAACTATTATTAATATGAAACCTCCAGCTATTTCTCAATACCAAACACCCCTATTTGTCTGAGCCGTACTTATCACTGCTGTATTGCTCCTTCTTTCCCTTCCAGTTCTTGCTGCCGGTATTACAATACTATTAACAGACCGAAATCTCAACACCACTTTCTTCGATCCGGCAGGAGGAGGGGACCCTATCCTTTATCAACACTTATTT
>FADLI069-17|Epinephelus fasciatus
CTCTATCTTGTATTCGGTGCCTGAGCCGGTATAGTAGGAACAGCTCTCAGCCTGCTTATTCGAGCTGAGCTGAGTCAGCCAGGAGCCCTACTCGGCGACGACCAAATTTATAATGTAATCGTTACAGCACATGCTTTCGTAATAATTTTCTTTATAGTAATACCAATCATGATTGGAGGCTTTGGAAACTGACTCATCCCACTTATGATCGGCGCCCCAGATATAGCATTCCCTCGAATAAATAATATAAGCTTCTGGCTTCTCCCACCATCTTTCCTTCTTCTTCTCGCCTCTTCCGGGGTAGAAGCTGGAGCCGGCACTGGCTGAACAGTCTACCCACCTCTGGCTGGAAACCTGGCCCATGCAGGTGCATCTGTAGACTTAACCATCTTCTCACTACACTTAGCAGGGATTTCATCAATTCTGGGGGCTATCAACTTTATTACAACTATTATTAACATAAAACCTCCTGCTATCTCTCAGTATCAAACACCTTTATTCGTCTGAGCTGTCCTAATTACAGCAGTACTCCTGCTCCTATCCCTTCCCGTGCTTGCTGCCGGCATCACTATACTTCTTACAGATCGTAATCTTAACACTACTTTCTTTGATCCAGCTGGAGGAGGAGATCCTATTCTCTACCAACACCTATTC
>FADLI231-17|Variola albimarginata
TTATATCTAGTGTTCGGTGCCTGAGCTGGAATGGTAGGAACTGCCTTAAGCCTACTAATTCGTGCAGAACTAAGCCAGCCAGGGGCTCTCTTAGGCGATGACCAGATCTATAATGTAATCGTTACTGCCCACGCATTCGTGATGATCTTCTTTATAGTAATGCCAATCATGATTGGCGGGTTCGGAAACTGACTTATCCCTCTGATAATCGGCGCTCCTGATATAGCATTTCCTCGAATAAATAACATAAGCTTCTGACTTCTCCCTCCTTCTTTCTTACTACTCCTTGCCTCGTCTGGCGTAGAAGCGGGTGCTGGTACTGGGTGAACAGTCTATCCACCCCTGGCAGGTAATCTAGCCCACGCAGGTGCTTCTGTTGACTTAACTATTTTCTCTCTTCACTTAGCAGGTATTTCATCAATTCTAGGGGCAATTAATTTCATTACAACTATTATTAACATAAAACCCCCAGCTATTTCTCAGTACCAAACACCCCTCTTTGTCTGAGCCGTACTTATCACTGCTGTATTACTTCTTCTCTCCCTCCCAGTTCTCGCTGCCGGTATTACAATATTATTAACAGACCGTAACCTTAACACCACTTTCTTTGACCCAGCGGGAGGGGGAGACCCTATTCTTTACCAACACTTATTC
>FADLI034-17|Cephalopholis miniata
---------------GGTGCCTGGGCCGGTATAGTAGGAACAGCTCTCAGCCTATTAATCCGGGCTGAGCTAAGCCAACCAGGCGCTTTACTCGGCGATGATCAAATCTACAATGTAATTGTTACAGCACATGCTTTCGTAATAATTTTCTTTATAGTAATACCAATCATGATTGGTGGGTTCGGAAATTGGCTCATTCCATTAATAATCGGAGCCCCCGATATAGCATTCCCTCGAATGAATAATATGAGCTTCTGGCTCCTCCCTCCATCCTTCTTACTTCTGCTAGCTTCCTCTGGAGTAGAAGCCGGTGCTGGTACTGGTTGAACAGTGTATCCGCCTTTAGCCGGTAACCTAGCCCACGCAGGTGCTTCTGTTGACCTTACTATCTTCTCCCTGCATTTAGCAGGAATCTCGTCAATTTTAGGAGCGATTAACTTCATTACTACTATTATTAATATAAAACCCCCTGCCATCTCCCAATATCAAACACCCTTATTTGTTTGAGCTGTGCTCATCACAGCCGTCCTTCTTCTCCTCTCCCTCCCTGTTCTTGCCGCCGGTATTACAATACTTCTAACAGACCGAAATCTCAACACCACTTTCTTCGATCCTGCTGGCGGGGGAGATCCGATCCTTTACCAACACCTATTC
>FADLI064-17|Epinephelus coeruleopunctatus
CTTTATCTTGTATTTGGTGCCTGAGCCGGTATGGTAGGAACAGCCCTCAGCCTGCTTATTCGAGCCGAGCTTAGCCAACCAGGGGCTCTACTGGGTGACGACCAGATCTATAATGTGATTGTTACAGCACATGCTTTTGTAATAATCTTTTTTATAGTAATACCAATCATGATTGGTGGCTTCGGAAACTGACTCATCCCACTAATAATTGGTGCTCCAGACATGGCATTCCCCCGAATAAATAACATGAGCTTCTGACTTCTCCCCCCATCCTTCCTGCTTCTTCTCGCTTCTTCTGGGGTAGAAGCCGGTGCTGGTACTGGCTGAACAGTTTATCCACCCCTAGCCGGAAACCTAGCCCATGCAGGTGCATCTGTAGACTTAACTATCTTTTCACTACATCTAGCAGGGATCTCATCAATTCTAGGTGCAATCAATTTTATTACAACCATTATTAACATAAAACCCCCAGCCATCTCCCAATACCAAACACCTTTATTTGTATGAGCAGTGTTAATTACAGCGGTGCTTCTGCTCCTCTCTCTTCCTGTTCTTGCCGCCGGTATTACAATGCTACTCACAGATCGCAATCTTAACACCACTTTCTTCGACCCAGCCGGAGGGGGAGACCCCATTCTTTACCAACACTTATTT
>FADLI055-17|Cephalopholis nigripinnis
CTTTATCTAGTATTTGGTGCCTGAGCCGGTATAGTAGGAACAGCTCTCAGCCTATTAATCCGGGCTGAGCTAAGCCAACCAGGTGCTTTACTCGGCGATGATCAAATCTACAATGTAATTGTTACGGCACATGCTTTCGTAATAATTTTCTTTATAGTAATACCAATTATGATTGGTGGGTTCGGAAACTGACTTATCCCATTAATAATCGGTGCTCCCGATATGGCATTCCCCCGAATGAATAATATGAGCTTTTGACTCCTCCCCCCATCCTTCCTACTTCTGCTAGCCTCCTCTGGAGTAGAAGCTGGTGCTGGTACTGGCTGAACGGTGTATCCACCTTTAGCCGGTAACCTAGCCCATGCAGGTGCCTCCGTTGATCTAACTATCTTTTCCCTACATTTAGCAGGTATCTCATCAATTTTAGGGGCTATTAACTTTATTACTACTATTATTAACATAAAACCACCTGCCATCTCTCAATACCAAACACCCTTATTTGTTTGAGCTGTACTCATCACAGCCGTCCTTCTTCTACTTTCCCTTCCTGTCCTTGCCGCCGGTATTACAATACTCCTAACAGATCGAAATCTTAATACCACCTTCTTCGATCCTGCTGGCGGAGGAGACCCAATCCTTTACCAACATCTGTTC
>FADLI067-17|Epinephelus fasciatus
CTCTATCTTGTATTCGGTGCCTGAGCCGGTATAGTAGGAACAGCTCTCAGCCTGCTTATTCGAGCTGAGCTGAGTCAGCCAGGAGCCCTACTCGGCGACGACCAAATTTATAATGTAATCGTTACAGCACATGCTTTCGTAATAATTTTCTTTATAGTAATACCAATCATGATTGGAGGCTTTGGAAACTGACTCATCCCACTTATGATCGGCGCCCCAGATATAGCATTCCCTCGAATAAATAATATAAGCTTCTGGCTTCTCCCACCATCTTTCCTCCTTCTTCTCGCCTCTTCCGGGGTAGAAGCTGGAGCCGGCACTGGCTGAACAGTCTACCCACCTCTGGCTGGAAACCTGGCCCATGCAGGTGCATCTGTAGACTTAACCATCTTCTCACTACACTTAGCAGGGATTTCATCAATTCTGGGGGCTATTAACTTTATTACAACTATTATTAACATAAAACCTCCTGCTATCTCTCAGTATCAAACACCTTTATTCGTCTGAGCTGTCCTAATTACAGCAGTACTCCTGCTCCTATCCCTTCCCGTGCTTGCTGCCGGCATCACTATACTTCTTACAGATCGTAATCTTAACACTACTTTCTTTGATCCAGCTGGAGGAGGAGATCCTATTCTCTACCAACACCTATTC
>FADLI022-17|Cephalopholis argus
CTCTATTTAGTCTTTGGTGCCTGAGCCGGTATAGTAGGGACAGCACTCAGCCTATTAATTCGAGCTGAATTAAGCCAGCCAGGTGCTCTTCTGGGCGATGATCAGATTTATAATGTTATTGTCACGGCACACGCTTTCGTAATAATCTTCTTCATAGTAATGCCAATTATGATTGGCGGTTTCGGAAACTGACTTATCCCCCTAATAATTGGTGCTCCTGACATAGCATTCCCCCGAATAAATAACATGAGCTTCTGACTTCTTCCCCCATCCTTCCTACTTCTGCTGGCCTCCTCTGGAGTAGAAGCAGGTGCTGGAACTGGCTGAACAGTTTACCCCCCTCTAGCTGGCAACTTAGCCCATGCAGGCGCATCTGTTGACCTAACCATTTTCTCCCTGCATTTAGCAGGTATTTCATCAATCCTAGGGGCGATTAATTTTATCACAACCATTATTAACATGAAACCTCCAGCTATTTCCCAATATCAAACGCCCCTGTTTGTATGAGCTGTTCTAATTACAGCTGTTCTTCTTCTCCTCTCTCTTCCTGTCCTTGCTGCCGGCATTACAATACTTCTAACAGATCGAAATCTAAACACTACCTTCTTTGATCCAGCTGGCGGAGGAGACCCAATTCTTTATCAGCACTTATTC
>FADLI071-17|Epinephelus fasciatus
CTCTATCTTGTATTCGGTGCCTGAGCCGGTATAGTAGGAACAGCTCTCAGCCTGCTTATTCGAGCTGAGCTGAGTCAGCCAGGAGCCCTACTCGGCGACGACCAAATTTATAATGTAATCGTTACAGCACATGCTTTCGTAATAATTTTCTTTATAGTAATACCAATCATGATTGGAGGCTTTGGAAACTGACTCATCCCACTTATGATCGGCGCCCCAGATATAGCATTCCCTCGAATAAATAATATAAGCTTCTGGCTTCTCCCACCATCTTTCCTCCTTCTTCTCGCCTCTTCCGGGGTAGAAGCTGGAGCCGGCACTGGCTGAACAGTCTACCCACCTCTGGCTGGAAACCTGGCCCATGCAGGTGCATCTGTAGACTTAACCATCTTCTCACTACACTTAGCAGGGATTTCATCAATTCTGGGGGCTATTAACTTTATTACAACTATTATTAACATAAAACCTCCTGCTATCTCTCAGTATCAAACACCTTTATTCGTCTGAGCTGTCCTAATTACAGCAGTACTCCTGCTCCTATCCCTTCCCGTGCTTGCTGCCGGCATCACTATACTTCTTACAGATCGTAATCTTAACACTACTTTCTTTGATCCAGCTGGAGGAGGAGATCCTATTCTCTACCAACACCTATTC
>FADLI083-17|Epinephelus merra
CTTTATCTTGTATTTGGTGCCTGAGCCGGCATAGTAGGAACAGCCCTCAGCCTGCTTATTCGAGCCGAGCTAAGCCAACCAGGAGCCTTGCTCGGTGACGATCAAATCTATAATGTAATTGTGACAGCACATGCTTTCGTAATAATTTTCTTTATAGTGATACCAATCATGATTGGAGGCTTCGGAAACTGACTTATCCCGCTTATGATCGGCGCCCCAGATATAGCATTCCCTCGAATAAACAACATGAGCTTCTGACTCCTCCCCCCATCATTCCTGCTTCTTCTGGCTTCTTCTGGGGTAGAAGCTGGAGCCGGTACCGGCTGAACAGTTTACCCACCTCTAGCTGGAAACCTGGCCCACGCAGGTGCATCCGTAGATTTAACCATTTTCTCACTTCACCTAGCAGGTGTTTCATCAATCCTGGGAGCAATTAATTTCATTACAACCATCATTAACATAAAACCCCCTGCCATCTCTCAGTACCAGACACCTTTATTCGTATGAGCCGTACTAATTACAGCAGTACTCCTACTCCTCTCCCTTCCTGTCCTTGCCGCCGGTATTACAATGCTTCTAACAGATCGTAATCTCAACACCACCTTCTTTGATCCAGCCGGAGGAGGGGACCCTATCCTCTACCAACACTTATTC
>FADLI029-17|Cephalopholis formosa
CTTTATCTAGTCTTCGGTGCCTGGGCCGGTATAGTAGGGACAGCACTTAGCCTGCTAATCCGAGCTGAATTGAGCCAACCAGGTGCTCTACTGGGCGATGATCAAATTTATAATGTTATCGTTACAGCACATGCTTTCGTAATAATTTTCTTTATAGTAATACCAATTATGATTGGTGGTTTCGGAAACTGACTTATTCCACTGATAATTGGTGCCCCCGACATAGCTTTCCCCCGGATAAACAACATGAGCTTTTGACTCCTGCCTCCATCTTTCTTGCTCCTGCTAGCCTCATCTGGGGTAGAAGCAGGTGCGGGTACTGGCTGAACAGTCTACCCTCCCCTAGCCGGTAACCTAGCCCATGCAGGTGCTTCTGTTGATTTAACAATCTTTTCACTGCATTTAGCAGGTATTTCATCAATTCTAGGAGCAATTAACTTTATCACAACCATTATTAACATAAAACCTCCAGCCATCTCCCAGTATCAAACACCCCTATTTGTATGAGCTGTGTTAATTACAGCTGTTCTCCTCCTTCTTTCCCTCCCTGTTCTCGCTGCAGGTATTACAATGCTTCTAACTGATCGAAACCTGAACACCACCTTCTTTGACCCAGCTGGTGGAGGAGACCCAATTCTTTACCAGCATCTGTTC
>FADLI039-17|Cephalopholis nigripinnis
CTTTATCTAGTATTTGGTGCCTGAGCCGGTATAGTAGGAACAGCTCTCAGCCTATTAATCCGGGCTGAGCTAAGCCAACCAGGTGCTTTACTCGGCGATGATCAAATCTACAATGTAATTGTTACGGCACATGCTTTCGTAATAATTTTCTTTATAGTAATACCAATTATGATTGGTGGGTTCGGAAACTGACTTATCCCATTAATAATCGGTGCTCCCGATATGGCATTCCCCCGAATGAATAATATGAGCTTTTGACTCCTCCCCCCATCCTTCCTACTTCTGCTAGCCTCCTCTGGAGTAGAAGCTGGTGCTGGTACTGGCTGAACGGTGTATCCACCTTTAGCCGGTAACCTAGCCCATGCAGGTGCCTCCGTTGATCTAACTATCTTTTCCCTACATTTAGCAGGTATCTCATCAATTTTAGGGGCTATTAACTTTATTACTACTATTATTAACATAAAACCACCTGCCATCTCTCAATACCAAACACCCTTATTTGTTTGAGCTGTACTCATCACAGCCGTCCTTCTTCTACTCTCCCTTCCTGTCCTTGCCGCCGGTATTACAATACTCCTAACAGATCGAAATCTTAACACCACCTTCTTCGATCCTGCTGGCGGAGGAGACCCAATCCTTTACCAACATCTGTTC
>FADLI049-17|Cephalopholis nigripinnis
CTTTATCTAGTATTTGGTGCCTGAGCCGGTATAGTAGGAACAGCTCTCAGCCTATTAATCCGGGCTGAGCTAAGCCAACCAGGTGCTTTACTCGGCGATGATCAAATCTACAATGTAATTGTTACGGCACATGCTTTCGTAATAATTTTCTTTATAGTAATACCAATTATGATTGGTGGGTTCGGAAACTGACTTATCCCATTAATAATCGGTGCTCCCGATATGGCATTCCCCCGAATGAATAATATGAGCTTTTGACTCCTCCCCCCATCCTTCCTACTTCTGCTAGCCTCCTCTGGAGTAGAAGCTGGTGCTGGTACTGGCTGAACAGTGTATCCACCTTTAGCCGGTAACCTAGCCCATGCAGGTGCCTCCGTTGATCTAACTATCTTTTCCCTACATTTAGCAGGTATCTCATCAATTTTAGGGGCTATTAACTTTATTACTACTATTATTAACATAAAACCACCTGCCATCTCTCAATACCAAACACCCTTATTTGTTTGAGCTGTACTCATCACAGCCGTCCTTCTTCTACTTTCCCTTCCTGTCCTTGCCGCCGGTATTACAATACTCCTAACAGATCGAAATCTTAACACCACCTTCTTCGATCCTGCTGGCGGAGGAGACCCAATCCTTTACCAACATCTGTTC
>FADLI087-17|Epinephelus tauvina
CTTTATCTTGTATTTGGTGCCTGAGCCGGTATAGTAGGAACAGCCCTCAGCCTACTTATTCGAGCTGAGCTGAGCCAACCAGGAGCCCTGCTCGGCGACGACCAGATTTATAACGTAATTGTTACAGCACATGCTTTCGTAATAATTTTCTTTATAGTAATGCCAATCATGATTGGAGGCTTCGGAAACTGACTTATCCCCCTAATAATCGGTGCCCCAGACATAGCATTCCCTCGAATAAATAATATAAGCTTCTGGCTTCTCCCCCCATCTTTCCTGCTTCTTCTAGCCTCTTCTGGAGTAGAAGCTGGTGCTGGTACTGGTTGAACAGTTTACCCGCCCCTGGCTGGAAACCTGGCCCATGCAGGTGCATCTGTAGATTTAACCATCTTCTCATTACACTTAGCAGGCATTTCATCAATTTTAGGAGCAATTAACTTTATCACAACCATCATCAACATGAAACCCCCCGCCATTTCTCAGTACCAGACACCTTTATTTGTATGAGCTGTCCTAATTACAGCAGTACTACTACTTCTATCCCTCCCTGTTCTTGCCGCCGGCATTACAATGCTCCTAACGGACCGTAATCTTAATACTACCTTCTTTGACCCAGCCGGAGGAGGGGACCCCATTTTATACCAACACTTATTC
>FADLI056-17|Cephalopholis nigripinnis
CTTTATCTAGTATTTGGTGCCTGAGCCGGTATAGTAGGAACAGCTCTCAGCCTATTAATCCGGGCTGAGCTAAGCCAACCAGGTGCTTTACTCGGCGATGATCAAATCTACAATGTAATTGTTACGGCACATGCTTTCGTAATAATTTTCTTTATAGTAATACCAATTATGATTGGTGGGTTCGGAAACTGACTTATCCCATTAATAATCGGTGCTCCCGATATGGCATTCCCCCGAATGAATAATATGAGCTTTTGACTCCTCCCCCCATCCTTCCTACTTCTGCTAGCCTCCTCTGGAGTAGAAGCTGGTGCTGGTACTGGCTGAACGGTGTATCCACCTTTAGCCGGTAACCTAGCCCATGCAGGTGCCTCCGTTGATCTAACTATCTTTTCCCTACATTTAGCAGGTATCTCATCAATTTTAGGGGCTATTAACTTTATTACTACTATTATTAACATAAAACCACCTGCCATCTCTCAATACCAAACACCCTTATTTGTTTGAGCTGTACTCATCACAGCCGTCCTTCTTCTACTTTCCCTTCCTGTCCTTGCCGCCGGTATTACAATACTCCTAACAGATCGAAATCTTAATACCACCTTCTTCGATCCTGCTGGCGGAGGAGACCCAATCCTTTACCAGCATCTGTTC
>FADLI082-17|Epinephelus merra
CTTTATCTTGTATTTGGTGCCTGAGCCGGCATAGTAGGAACAGCCCTCAGCCTGCTTATTCGAGCCGAGCTAAGCCAACCAGGAGCCTTGCTCGGTGACGATCAAATCTATAATGTAATTGTGACAGCACATGCTTTCGTAATAATTTTCTTTATAGTGATACCAATCATGATTGGAGGCTTCGGAAACTGACTTATCCCGCTTATGATCGGCGCCCCAGATATAGCATTCCCTCGAATAAACAACATGAGCTTCTGACTCCTCCCCCCATCATTCCTGCTTCTTCTGGCTTCTTCTGGGGTAGAAGCTGGAGCCGGTACCGGCTGAACAGTTTACCCACCTCTAGCTGGAAACCTGGCCCACGCAGGTGCATCCGTAGATTTAACCATTTTCTCACTTCACCTAGCAGGTGTCTCATCAATTCTGGGAGCAATTAATTTCATTACAACCATCATTAACATAAAACCCCCTGCCATCTCTCAGTACCAGACACCTTTATTCGTATGAGCCGTACTAATTACAGCAGTACTCCTACTCCTCTCCCTTCCTGTCCTTGCCGCCGGTATTACAATGCTTCTAACAGATCGTAATCTCAACACCACCTTCTTTGATCCAGCCGGAGGAGGGGACCCTATCCTCTACCAACACTTATTC
>FADLI076-17|Epinephelus melanostigma
CTTTATCTTGTATTTGGTGCCTGAGCCGGTATAGTAGGAACAGCCCTCAGCCTACTTATTCGAGCTGAGCTAAGCCAGCCAGGAGCCCTGCTCGGCGACGACCAGATTTATAACGTAATTGTTACAGCACATGCTTTCGTAATAATTTTCTTTATAGTAATGCCAATCATGATTGGTGGCTTCGGAAACTGACTTATCCCCCTAATAATCGGTGCCCCAGACATAGCATTCCCTCGAATAAATAACATAAGCTTCTGACTTCTCCCCCCATCTTTCCTGCTTCTTCTAGCCTCTTCTGGAGTAGAAGCTGGTGCTGGTACTGGTTGAACAGTCTACCCGCCCCTAGCTGGAAACCTGGCCCATGCGGGTGCATCTGTAGATTTAACCATCTTCTCATTACACTTGGCAGGTATTTCATCAATTCTAGGAGCAATTAACTTTATCACCACCATCGTCAACATGAAACCCCCCGCCATTTCTCAATACCAGACACCTTTATTTGTATGAGCTGTCCTAATTACAGCAGTACTGCTGCTTCTATCCCTCCCTGTTCTCGCCGCCGGCATTACAATGCTTCTAACAGACCGAAATCTTAATACTACCTTCTTTGACCCAGCCGGAGGGGGAGACCCAATTTTATACCAACACCTATTC
